# Supplementary material for: Network-based identification of microRNAs as potential pharmacogenomic biomarkers for anticancer drugs
Source: Oncotarget. 2016 Jun 14;7(29):45584–96. doi: 10.18632/oncotarget.10052 (PMC5216744; doi:10.18632/oncotarget.10052)
Supplement: Supplementary file 2 [file oncotarget-07-45584-s002.xlsx]

## Sheet: Sheet1
ID	miRNA name	Small molecule name	Score	Type
1	miR-21-5p	Sulindac Sulfide		●
2	miR-21-5p	5-Fluorouracil	0.917	○
3	miR-21-5p	Curcumin		●
4	miR-21-5p	Cisplatin		●
5	miR-21-5p	Doxorubicin		●
6	miR-21-5p	Gemcitabine	0.445	○
7	miR-21-5p	Bicalutamide	0.247	○
8	miR-21-5p	Fulvestrant		●
9	miR-21-5p	Metformin	0.156	○
10	miR-21-5p	Docetaxel	0.146	○
11	miR-21-5p	Paclitaxel	0.136	○
12	miR-21-5p	Tamoxifen	0.119	○
13	miR-21-5p	Topotecan	0.084	○
14	miR-21-5p	vincristine	0.022	○
15	miR-21-5p	Capecitabine	0.017	○
16	miR-21-5p	Letrozole	0.01	○
17	miR-21-5p	Mitoxantrone	0.005	○
18	miR-142-5p	Cisplatin		●
19	miR-142-5p	Topotecan		●
20	miR-142-5p	5-Fluorouracil	0.362	○
21	miR-142-5p	Sulindac Sulfide	0.15	○
22	miR-142-5p	Doxorubicin	0.145	○
23	miR-142-5p	Curcumin	0.075	○
24	miR-142-5p	Gemcitabine	0.064	○
25	miR-142-5p	Docetaxel	0.06	○
26	miR-142-5p	Paclitaxel	0.057	○
27	miR-142-5p	Bicalutamide	0.031	○
28	miR-142-5p	Metformin	0.03	○
29	miR-142-5p	Tamoxifen	0.027	○
30	miR-142-5p	Fulvestrant	0.016	○
31	miR-142-5p	Mitoxantrone	0.014	○
32	miR-142-5p	vincristine	0.002	○
33	miR-148a-3p	Sulindac Sulfide	0.648	○
34	miR-148a-3p	Curcumin		●
35	miR-148a-3p	5-Fluorouracil	0.562	○
36	miR-148a-3p	Paclitaxel		●
37	miR-148a-3p	Gemcitabine	0.336	○
38	miR-148a-3p	Doxorubicin	0.321	○
39	miR-148a-3p	Cisplatin	0.215	○
40	miR-148a-3p	Bicalutamide	0.183	○
41	miR-148a-3p	Docetaxel	0.131	○
42	miR-148a-3p	Tamoxifen	0.098	○
43	miR-148a-3p	Metformin	0.055	○
44	miR-148a-3p	Topotecan	0.044	○
45	miR-148a-3p	Mitoxantrone	0.042	○
46	miR-148a-3p	Fulvestrant	0.041	○
47	miR-148a-3p	Capecitabine	0.013	○
48	miR-148a-3p	vincristine	0.009	○
49	miR-148a-3p	Letrozole	0.006	○
50	miR-1-3p	5-Fluorouracil		●
51	miR-1-3p	Curcumin		●
52	miR-1-3p	Sulindac Sulfide	0.449	○
53	miR-1-3p	Gemcitabine		●
54	miR-1-3p	Bicalutamide		●
55	miR-1-3p	Cisplatin	0.139	○
56	miR-1-3p	Doxorubicin	0.131	○
57	miR-1-3p	Docetaxel	0.07	○
58	miR-1-3p	Paclitaxel	0.055	○
59	miR-1-3p	Metformin	0.044	○
60	miR-1-3p	Tamoxifen	0.027	○
61	miR-1-3p	Topotecan	0.016	○
62	miR-1-3p	Letrozole	0.008	○
63	miR-1-3p	Fulvestrant	0.007	○
64	miR-1-3p	Capecitabine	0.004	○
65	miR-1-3p	vincristine	0.004	○
66	miR-1-3p	Mitoxantrone	0.001	○
67	miR-429	5-Fluorouracil		●
68	miR-429	Bicalutamide		●
69	miR-429	Curcumin	0.216	○
70	miR-429	Sulindac Sulfide	0.212	○
71	miR-429	Gemcitabine	0.131	○
72	miR-429	Cisplatin	0.083	○
73	miR-429	Doxorubicin	0.048	○
74	miR-429	Docetaxel	0.044	○
75	miR-429	Metformin	0.027	○
76	miR-429	Paclitaxel	0.024	○
77	miR-429	Topotecan	0.007	○
78	miR-429	Tamoxifen	0.005	○
79	miR-429	Capecitabine	0.004	○
80	miR-429	Fulvestrant	0.002	○
81	miR-429	Letrozole	0	○
82	miR-17-5p	5-Fluorouracil		●
83	miR-17-5p	Sulindac Sulfide		●
84	miR-17-5p	Bicalutamide		●
85	miR-17-5p	Curcumin	0.263	○
86	miR-17-5p	Gemcitabine	0.198	○
87	miR-17-5p	Cisplatin	0.171	○
88	miR-17-5p	Doxorubicin	0.14	○
89	miR-17-5p	Docetaxel	0.103	○
90	miR-17-5p	Paclitaxel	0.043	○
91	miR-17-5p	Metformin	0.04	○
92	miR-17-5p	Topotecan	0.038	○
93	miR-17-5p	Fulvestrant	0.032	○
94	miR-17-5p	Tamoxifen	0.022	○
95	miR-17-5p	Capecitabine	0.008	○
96	miR-17-5p	Letrozole	0.004	○
97	miR-17-5p	vincristine	0.002	○
98	miR-17-5p	Mitoxantrone	0.001	○
99	miR-18a-5p	5-Fluorouracil		●
100	miR-18a-5p	Sulindac Sulfide		●
101	miR-18a-5p	Curcumin	0.183	○
102	miR-18a-5p	Gemcitabine	0.168	○
103	miR-18a-5p	Doxorubicin	0.153	○
104	miR-18a-5p	Cisplatin	0.135	○
105	miR-18a-5p	Bicalutamide	0.096	○
106	miR-18a-5p	Docetaxel	0.066	○
107	miR-18a-5p	Paclitaxel	0.061	○
108	miR-18a-5p	Topotecan	0.036	○
109	miR-18a-5p	Metformin	0.023	○
110	miR-18a-5p	Tamoxifen	0.015	○
111	miR-18a-5p	Fulvestrant	0.014	○
112	miR-18a-5p	Capecitabine	0.011	○
113	miR-18a-5p	vincristine	0.005	○
114	miR-18a-5p	Letrozole	0.002	○
115	miR-18a-5p	Mitoxantrone	0.002	○
116	miR-19a-3p	5-Fluorouracil		●
117	miR-19a-3p	Sulindac Sulfide		●
118	miR-19a-3p	Curcumin		●
119	miR-19a-3p	Gemcitabine	0.238	○
120	miR-19a-3p	Cisplatin	0.159	○
121	miR-19a-3p	Doxorubicin	0.139	○
122	miR-19a-3p	Bicalutamide	0.135	○
123	miR-19a-3p	Docetaxel	0.092	○
124	miR-19a-3p	Paclitaxel	0.064	○
125	miR-19a-3p	Topotecan	0.043	○
126	miR-19a-3p	Metformin	0.037	○
127	miR-19a-3p	Tamoxifen	0.028	○
128	miR-19a-3p	Fulvestrant	0.021	○
129	miR-19a-3p	Capecitabine	0.013	○
130	miR-19a-3p	Letrozole	0.007	○
131	miR-19a-3p	vincristine	0.003	○
132	miR-19a-3p	Mitoxantrone	0.001	○
133	miR-32-5p	Bicalutamide		●
134	miR-32-5p	5-Fluorouracil	0.792	○
135	miR-32-5p	Sulindac Sulfide	0.516	○
136	miR-32-5p	Curcumin	0.269	○
137	miR-32-5p	Gemcitabine	0.263	○
138	miR-32-5p	Cisplatin	0.236	○
139	miR-32-5p	Doxorubicin	0.213	○
140	miR-32-5p	Docetaxel	0.144	○
141	miR-32-5p	Paclitaxel	0.101	○
142	miR-32-5p	Tamoxifen	0.04	○
143	miR-32-5p	Metformin	0.031	○
144	miR-32-5p	Fulvestrant	0.027	○
145	miR-32-5p	Topotecan	0.008	○
146	miR-32-5p	Capecitabine	0.005	○
147	miR-32-5p	Letrozole	0.003	○
148	miR-32-5p	vincristine	0.002	○
149	miR-96-5p	Sulindac Sulfide		●
150	miR-96-5p	5-Fluorouracil	0.336	○
151	miR-96-5p	Gemcitabine	0.315	○
152	miR-96-5p	Metformin		●
153	miR-96-5p	Curcumin	0.201	○
154	miR-96-5p	Bicalutamide	0.148	○
155	miR-96-5p	Cisplatin	0.143	○
156	miR-96-5p	Doxorubicin	0.134	○
157	miR-96-5p	Docetaxel	0.109	○
158	miR-96-5p	Tamoxifen	0.046	○
159	miR-96-5p	Paclitaxel	0.045	○
160	miR-96-5p	Topotecan	0.008	○
161	miR-96-5p	Fulvestrant	0.008	○
162	miR-96-5p	Capecitabine	0.006	○
163	miR-96-5p	vincristine	0.003	○
164	miR-96-5p	Letrozole	0.002	○
165	miR-96-5p	Mitoxantrone	0.001	○
166	miR-100-5p	Sulindac Sulfide		●
167	miR-100-5p	5-Fluorouracil	0.526	○
168	miR-100-5p	Bicalutamide		●
169	miR-100-5p	Doxorubicin		●
170	miR-100-5p	Gemcitabine	0.306	○
171	miR-100-5p	Docetaxel		●
172	miR-100-5p	Curcumin	0.285	○
173	miR-100-5p	Cisplatin	0.18	○
174	miR-100-5p	Paclitaxel	0.119	○
175	miR-100-5p	Metformin	0.066	○
176	miR-100-5p	Tamoxifen	0.059	○
177	miR-100-5p	Topotecan	0.056	○
178	miR-100-5p	Fulvestrant	0.023	○
179	miR-100-5p	Capecitabine	0.013	○
180	miR-100-5p	Mitoxantrone	0.009	○
181	miR-100-5p	vincristine	0.006	○
182	miR-100-5p	Letrozole	0.004	○
183	miR-196a-5p	5-Fluorouracil	0.47	○
184	miR-196a-5p	Sulindac Sulfide	0.325	○
185	miR-196a-5p	Curcumin	0.251	○
186	miR-196a-5p	Gemcitabine	0.197	○
187	miR-196a-5p	Docetaxel	0.196	○
188	miR-196a-5p	Bicalutamide	0.185	○
189	miR-196a-5p	Doxorubicin	0.152	○
190	miR-196a-5p	Cisplatin	0.111	○
191	miR-196a-5p	Metformin	0.072	○
192	miR-196a-5p	Paclitaxel	0.041	○
193	miR-196a-5p	Fulvestrant	0.021	○
194	miR-196a-5p	Tamoxifen	0.016	○
195	miR-196a-5p	Letrozole	0.004	○
196	miR-196a-5p	Topotecan	0.003	○
197	miR-196a-5p	vincristine	0.002	○
198	miR-196a-5p	Capecitabine	0.002	○
199	miR-7-5p	5-Fluorouracil		●
200	miR-7-5p	Curcumin		●
201	miR-7-5p	Sulindac Sulfide	0.407	○
202	miR-7-5p	Docetaxel		●
203	miR-7-5p	Gemcitabine	0.209	○
204	miR-7-5p	Bicalutamide	0.198	○
205	miR-7-5p	Doxorubicin	0.179	○
206	miR-7-5p	Cisplatin	0.1	○
207	miR-7-5p	Paclitaxel	0.091	○
208	miR-7-5p	Metformin	0.071	○
209	miR-7-5p	Tamoxifen	0.036	○
210	miR-7-5p	Topotecan	0.022	○
211	miR-7-5p	Capecitabine	0.012	○
212	miR-7-5p	vincristine	0.009	○
213	miR-7-5p	Fulvestrant	0.006	○
214	miR-7-5p	Letrozole	0.001	○
215	miR-10b-5p	5-Fluorouracil		●
216	miR-10b-5p	Sulindac Sulfide		●
217	miR-10b-5p	Gemcitabine	0.166	○
218	miR-10b-5p	Curcumin	0.145	○
219	miR-10b-5p	Bicalutamide	0.142	○
220	miR-10b-5p	Cisplatin	0.101	○
221	miR-10b-5p	Doxorubicin	0.089	○
222	miR-10b-5p	Docetaxel	0.055	○
223	miR-10b-5p	Paclitaxel	0.034	○
224	miR-10b-5p	Metformin	0.031	○
225	miR-10b-5p	Topotecan	0.018	○
226	miR-10b-5p	Tamoxifen	0.016	○
227	miR-10b-5p	Fulvestrant	0.011	○
228	miR-10b-5p	Capecitabine	0.006	○
229	miR-10b-5p	Letrozole	0.004	○
230	miR-10b-5p	vincristine	0.001	○
231	miR-10b-5p	Mitoxantrone	0.001	○
232	miR-181b-5p	5-Fluorouracil	0.905	○
233	miR-181b-5p	Curcumin		●
234	miR-181b-5p	Cisplatin		●
235	miR-181b-5p	Sulindac Sulfide	0.736	○
236	miR-181b-5p	Gemcitabine		●
237	miR-181b-5p	Doxorubicin		●
238	miR-181b-5p	Tamoxifen		●
239	miR-181b-5p	Bicalutamide	0.214	○
240	miR-181b-5p	Paclitaxel	0.17	○
241	miR-181b-5p	Docetaxel	0.158	○
242	miR-181b-5p	vincristine		●
243	miR-181b-5p	Metformin	0.102	○
244	miR-181b-5p	Fulvestrant	0.054	○
245	miR-181b-5p	Topotecan	0.039	○
246	miR-181b-5p	Capecitabine	0.015	○
247	miR-181b-5p	Mitoxantrone	0.01	○
248	miR-181b-5p	Letrozole	0.008	○
249	miR-181c-5p	Sulindac Sulfide		●
250	miR-181c-5p	5-Fluorouracil	0.361	○
251	miR-181c-5p	Gemcitabine	0.247	○
252	miR-181c-5p	Curcumin	0.227	○
253	miR-181c-5p	Cisplatin	0.131	○
254	miR-181c-5p	Bicalutamide	0.119	○
255	miR-181c-5p	Doxorubicin	0.113	○
256	miR-181c-5p	Docetaxel	0.072	○
257	miR-181c-5p	Paclitaxel	0.054	○
258	miR-181c-5p	Tamoxifen	0.039	○
259	miR-181c-5p	Metformin	0.034	○
260	miR-181c-5p	Capecitabine	0.021	○
261	miR-181c-5p	Fulvestrant	0.017	○
262	miR-181c-5p	Topotecan	0.014	○
263	miR-181c-5p	vincristine	0.004	○
264	miR-181c-5p	Mitoxantrone	0.003	○
265	miR-181c-5p	Letrozole	0.002	○
266	miR-183-5p	Sulindac Sulfide	0.499	○
267	miR-183-5p	5-Fluorouracil	0.479	○
268	miR-183-5p	Curcumin	0.307	○
269	miR-183-5p	Gemcitabine	0.25	○
270	miR-183-5p	Cisplatin	0.195	○
271	miR-183-5p	Doxorubicin	0.193	○
272	miR-183-5p	Bicalutamide	0.186	○
273	miR-183-5p	Docetaxel	0.121	○
274	miR-183-5p	Paclitaxel	0.1	○
275	miR-183-5p	Metformin	0.049	○
276	miR-183-5p	Tamoxifen	0.039	○
277	miR-183-5p	Topotecan	0.025	○
278	miR-183-5p	Fulvestrant	0.015	○
279	miR-183-5p	Capecitabine	0.011	○
280	miR-183-5p	Letrozole	0.008	○
281	miR-183-5p	vincristine	0.005	○
282	miR-203a-3p	5-Fluorouracil		●
283	miR-203a-3p	Sulindac Sulfide	0.472	○
284	miR-203a-3p	Curcumin		●
285	miR-203a-3p	Gemcitabine	0.177	○
286	miR-203a-3p	Bicalutamide	0.153	○
287	miR-203a-3p	Doxorubicin	0.151	○
288	miR-203a-3p	Cisplatin	0.105	○
289	miR-203a-3p	Docetaxel	0.083	○
290	miR-203a-3p	Paclitaxel	0.062	○
291	miR-203a-3p	Metformin	0.035	○
292	miR-203a-3p	Topotecan	0.035	○
293	miR-203a-3p	Tamoxifen	0.032	○
294	miR-203a-3p	Fulvestrant	0.016	○
295	miR-203a-3p	Capecitabine	0.01	○
296	miR-203a-3p	Letrozole	0.006	○
297	miR-203a-3p	vincristine	0.003	○
298	miR-210-3p	5-Fluorouracil		●
299	miR-210-3p	Curcumin		●
300	miR-210-3p	Sulindac Sulfide	0.457	○
301	miR-210-3p	Bicalutamide		●
302	miR-210-3p	Gemcitabine	0.214	○
303	miR-210-3p	Cisplatin	0.139	○
304	miR-210-3p	Doxorubicin	0.123	○
305	miR-210-3p	Docetaxel	0.085	○
306	miR-210-3p	Paclitaxel	0.061	○
307	miR-210-3p	Tamoxifen	0.033	○
308	miR-210-3p	Metformin	0.032	○
309	miR-210-3p	Capecitabine	0.024	○
310	miR-210-3p	Fulvestrant	0.014	○
311	miR-210-3p	Topotecan	0.011	○
312	miR-210-3p	vincristine	0.007	○
313	miR-210-3p	Letrozole	0.002	○
314	miR-210-3p	Mitoxantrone	0.001	○
315	miR-122-5p	Doxorubicin		●
316	miR-122-5p	Sulindac Sulfide	0.414	○
317	miR-122-5p	5-Fluorouracil	0.337	○
318	miR-122-5p	Gemcitabine	0.265	○
319	miR-122-5p	Curcumin	0.216	○
320	miR-122-5p	Bicalutamide	0.108	○
321	miR-122-5p	Cisplatin	0.096	○
322	miR-122-5p	Docetaxel	0.084	○
323	miR-122-5p	Paclitaxel	0.074	○
324	miR-122-5p	Tamoxifen	0.037	○
325	miR-122-5p	Metformin	0.036	○
326	miR-122-5p	Capecitabine	0.034	○
327	miR-122-5p	Topotecan	0.022	○
328	miR-122-5p	Fulvestrant	0.017	○
329	miR-122-5p	Mitoxantrone	0.008	○
330	miR-122-5p	vincristine	0.005	○
331	miR-122-5p	Letrozole	0.005	○
332	miR-124-3p	Sulindac Sulfide	0.588	○
333	miR-124-3p	5-Fluorouracil	0.452	○
334	miR-124-3p	Gemcitabine	0.243	○
335	miR-124-3p	Doxorubicin	0.208	○
336	miR-124-3p	Cisplatin	0.123	○
337	miR-124-3p	Curcumin	0.113	○
338	miR-124-3p	Bicalutamide	0.106	○
339	miR-124-3p	Paclitaxel	0.101	○
340	miR-124-3p	Metformin	0.051	○
341	miR-124-3p	Docetaxel	0.048	○
342	miR-124-3p	Tamoxifen	0.028	○
343	miR-124-3p	Capecitabine	0.012	○
344	miR-124-3p	Topotecan	0.008	○
345	miR-124-3p	Fulvestrant	0.004	○
346	miR-124-3p	Letrozole	0.003	○
347	miR-124-3p	vincristine	0.002	○
348	miR-125b-5p	Sulindac Sulfide		●
349	miR-125b-5p	5-Fluorouracil	0.563	○
350	miR-125b-5p	Bicalutamide		●
351	miR-125b-5p	Curcumin	0.353	○
352	miR-125b-5p	Gemcitabine	0.285	○
353	miR-125b-5p	Doxorubicin	0.272	○
354	miR-125b-5p	Paclitaxel		●
355	miR-125b-5p	Capecitabine		●
356	miR-125b-5p	Cisplatin	0.146	○
357	miR-125b-5p	Docetaxel	0.11	○
358	miR-125b-5p	Tamoxifen	0.071	○
359	miR-125b-5p	Metformin	0.06	○
360	miR-125b-5p	Topotecan	0.042	○
361	miR-125b-5p	Fulvestrant	0.042	○
362	miR-125b-5p	vincristine	0.007	○
363	miR-125b-5p	Mitoxantrone	0.005	○
364	miR-125b-5p	Letrozole	0.004	○
365	miR-128-3p	5-Fluorouracil		●
366	miR-128-3p	Sulindac Sulfide		●
367	miR-128-3p	Gemcitabine		●
368	miR-128-3p	Curcumin	0.251	○
369	miR-128-3p	Bicalutamide	0.202	○
370	miR-128-3p	Cisplatin	0.155	○
371	miR-128-3p	Doxorubicin	0.146	○
372	miR-128-3p	Paclitaxel	0.083	○
373	miR-128-3p	Docetaxel	0.066	○
374	miR-128-3p	Tamoxifen	0.047	○
375	miR-128-3p	Metformin	0.039	○
376	miR-128-3p	Fulvestrant	0.03	○
377	miR-128-3p	Capecitabine	0.022	○
378	miR-128-3p	Topotecan	0.011	○
379	miR-128-3p	Letrozole	0.009	○
380	miR-128-3p	vincristine	0.006	○
381	miR-128-3p	Mitoxantrone	0.003	○
382	miR-143-3p	Sulindac Sulfide		●
383	miR-143-3p	5-Fluorouracil	0.331	○
384	miR-143-3p	Gemcitabine	0.269	○
385	miR-143-3p	Curcumin	0.227	○
386	miR-143-3p	Bicalutamide	0.137	○
387	miR-143-3p	Doxorubicin	0.134	○
388	miR-143-3p	Cisplatin	0.102	○
389	miR-143-3p	Docetaxel	0.08	○
390	miR-143-3p	Metformin	0.063	○
391	miR-143-3p	Paclitaxel	0.055	○
392	miR-143-3p	Tamoxifen	0.035	○
393	miR-143-3p	Topotecan	0.02	○
394	miR-143-3p	Fulvestrant	0.012	○
395	miR-143-3p	Capecitabine	0.006	○
396	miR-143-3p	vincristine	0.005	○
397	miR-143-3p	Letrozole	0.004	○
398	miR-143-3p	Mitoxantrone	0.001	○
399	miR-144-3p	Bicalutamide		●
400	miR-144-3p	Sulindac Sulfide	0.389	○
401	miR-144-3p	5-Fluorouracil	0.302	○
402	miR-144-3p	Gemcitabine	0.254	○
403	miR-144-3p	Curcumin	0.187	○
404	miR-144-3p	Cisplatin	0.114	○
405	miR-144-3p	Doxorubicin	0.109	○
406	miR-144-3p	Docetaxel	0.085	○
407	miR-144-3p	Paclitaxel	0.051	○
408	miR-144-3p	Tamoxifen	0.038	○
409	miR-144-3p	Metformin	0.029	○
410	miR-144-3p	Topotecan	0.013	○
411	miR-144-3p	Fulvestrant	0.009	○
412	miR-144-3p	Capecitabine	0.006	○
413	miR-144-3p	vincristine	0.003	○
414	miR-144-3p	Letrozole	0.002	○
415	miR-153-3p	Sulindac Sulfide	0.529	○
416	miR-153-3p	5-Fluorouracil	0.457	○
417	miR-153-3p	Curcumin	0.296	○
418	miR-153-3p	Bicalutamide	0.219	○
419	miR-153-3p	Gemcitabine	0.211	○
420	miR-153-3p	Doxorubicin	0.187	○
421	miR-153-3p	Docetaxel	0.084	○
422	miR-153-3p	Cisplatin	0.078	○
423	miR-153-3p	Paclitaxel	0.066	○
424	miR-153-3p	Metformin	0.044	○
425	miR-153-3p	Tamoxifen	0.038	○
426	miR-153-3p	Capecitabine	0.027	○
427	miR-153-3p	Topotecan	0.025	○
428	miR-153-3p	Fulvestrant	0.017	○
429	miR-153-3p	vincristine	0.004	○
430	miR-153-3p	Letrozole	0.003	○
431	miR-191-5p	5-Fluorouracil		●
432	miR-191-5p	Sulindac Sulfide	0.425	○
433	miR-191-5p	Curcumin	0.271	○
434	miR-191-5p	Gemcitabine	0.227	○
435	miR-191-5p	Cisplatin	0.165	○
436	miR-191-5p	Doxorubicin	0.13	○
437	miR-191-5p	Bicalutamide	0.124	○
438	miR-191-5p	Docetaxel	0.093	○
439	miR-191-5p	Paclitaxel	0.087	○
440	miR-191-5p	Tamoxifen	0.048	○
441	miR-191-5p	Metformin	0.04	○
442	miR-191-5p	Topotecan	0.023	○
443	miR-191-5p	Fulvestrant	0.022	○
444	miR-191-5p	Capecitabine	0.014	○
445	miR-191-5p	vincristine	0.011	○
446	miR-191-5p	Letrozole	0.007	○
447	miR-9-5p	Sulindac Sulfide		●
448	miR-9-5p	Bicalutamide		●
449	miR-9-5p	5-Fluorouracil	0.452	○
450	miR-9-5p	Curcumin	0.272	○
451	miR-9-5p	Gemcitabine	0.268	○
452	miR-9-5p	Doxorubicin	0.176	○
453	miR-9-5p	Cisplatin	0.135	○
454	miR-9-5p	Docetaxel	0.089	○
455	miR-9-5p	Paclitaxel	0.085	○
456	miR-9-5p	Tamoxifen	0.047	○
457	miR-9-5p	Metformin	0.037	○
458	miR-9-5p	Capecitabine	0.036	○
459	miR-9-5p	Fulvestrant	0.03	○
460	miR-9-5p	Topotecan	0.022	○
461	miR-9-5p	Letrozole	0.003	○
462	miR-9-5p	vincristine	0.001	○
463	miR-9-5p	Mitoxantrone	0.001	○
464	miR-149-5p	Bicalutamide		●
465	miR-149-5p	Gemcitabine		●
466	miR-149-5p	Sulindac Sulfide	0.438	○
467	miR-149-5p	5-Fluorouracil	0.379	○
468	miR-149-5p	Curcumin	0.177	○
469	miR-149-5p	Doxorubicin	0.115	○
470	miR-149-5p	Cisplatin	0.095	○
471	miR-149-5p	Docetaxel	0.089	○
472	miR-149-5p	Paclitaxel	0.046	○
473	miR-149-5p	Metformin	0.036	○
474	miR-149-5p	Tamoxifen	0.034	○
475	miR-149-5p	Topotecan	0.011	○
476	miR-149-5p	Capecitabine	0.009	○
477	miR-149-5p	Fulvestrant	0.006	○
478	miR-149-5p	Letrozole	0.005	○
479	miR-149-5p	vincristine	0.004	○
480	miR-149-5p	Mitoxantrone	0.003	○
481	miR-184	5-Fluorouracil		●
482	miR-184	Sulindac Sulfide	0.104	○
483	miR-184	Curcumin	0.06	○
484	miR-184	Cisplatin	0.047	○
485	miR-184	Gemcitabine	0.044	○
486	miR-184	Bicalutamide	0.044	○
487	miR-184	Doxorubicin	0.036	○
488	miR-184	Docetaxel	0.021	○
489	miR-184	Paclitaxel	0.015	○
490	miR-184	Metformin	0.009	○
491	miR-184	Tamoxifen	0.007	○
492	miR-184	Topotecan	0.004	○
493	miR-184	Fulvestrant	0.004	○
494	miR-184	Letrozole	0.002	○
495	miR-184	Capecitabine	0.002	○
496	miR-184	vincristine	0.001	○
497	miR-200c-3p	Curcumin		●
498	miR-200c-3p	Gemcitabine		●
499	miR-200c-3p	Doxorubicin		●
500	miR-200c-3p	Sulindac Sulfide	0.682	○
501	miR-200c-3p	5-Fluorouracil	0.665	○
502	miR-200c-3p	Metformin		●
503	miR-200c-3p	Bicalutamide	0.294	○
504	miR-200c-3p	Docetaxel	0.269	○
505	miR-200c-3p	Cisplatin	0.214	○
506	miR-200c-3p	Paclitaxel	0.12	○
507	miR-200c-3p	Tamoxifen	0.079	○
508	miR-200c-3p	Topotecan	0.039	○
509	miR-200c-3p	Fulvestrant	0.034	○
510	miR-200c-3p	Mitoxantrone	0.011	○
511	miR-200c-3p	Letrozole	0.011	○
512	miR-200c-3p	Capecitabine	0.007	○
513	miR-200c-3p	vincristine	0.007	○
514	miR-155-5p	5-Fluorouracil		●
515	miR-155-5p	Curcumin		●
516	miR-155-5p	Sulindac Sulfide	0.412	○
517	miR-155-5p	Doxorubicin		●
518	miR-155-5p	Gemcitabine	0.179	○
519	miR-155-5p	Bicalutamide	0.164	○
520	miR-155-5p	Cisplatin	0.142	○
521	miR-155-5p	Paclitaxel	0.088	○
522	miR-155-5p	Docetaxel	0.085	○
523	miR-155-5p	Tamoxifen	0.053	○
524	miR-155-5p	Metformin	0.035	○
525	miR-155-5p	Fulvestrant	0.029	○
526	miR-155-5p	Topotecan	0.022	○
527	miR-155-5p	Capecitabine	0.016	○
528	miR-155-5p	vincristine	0.009	○
529	miR-155-5p	Letrozole	0.007	○
530	miR-155-5p	Mitoxantrone	0.006	○
531	miR-378a-3p	Sulindac Sulfide	0.502	○
532	miR-378a-3p	5-Fluorouracil	0.396	○
533	miR-378a-3p	Gemcitabine	0.288	○
534	miR-378a-3p	Curcumin	0.244	○
535	miR-378a-3p	Doxorubicin	0.151	○
536	miR-378a-3p	Bicalutamide	0.146	○
537	miR-378a-3p	Cisplatin	0.12	○
538	miR-378a-3p	Docetaxel	0.094	○
539	miR-378a-3p	Paclitaxel	0.05	○
540	miR-378a-3p	Metformin	0.037	○
541	miR-378a-3p	Tamoxifen	0.034	○
542	miR-378a-3p	Topotecan	0.027	○
543	miR-378a-3p	Capecitabine	0.011	○
544	miR-378a-3p	Fulvestrant	0.008	○
545	miR-378a-3p	vincristine	0.005	○
546	miR-378a-3p	Letrozole	0.003	○
547	miR-148b-3p	Sulindac Sulfide		●
548	miR-148b-3p	5-Fluorouracil	0.276	○
549	miR-148b-3p	Gemcitabine	0.229	○
550	miR-148b-3p	Curcumin	0.181	○
551	miR-148b-3p	Bicalutamide	0.128	○
552	miR-148b-3p	Cisplatin	0.127	○
553	miR-148b-3p	Doxorubicin	0.11	○
554	miR-148b-3p	Docetaxel	0.069	○
555	miR-148b-3p	Paclitaxel	0.044	○
556	miR-148b-3p	Metformin	0.038	○
557	miR-148b-3p	Tamoxifen	0.026	○
558	miR-148b-3p	Topotecan	0.024	○
559	miR-148b-3p	Fulvestrant	0.01	○
560	miR-148b-3p	Capecitabine	0.008	○
561	miR-148b-3p	Letrozole	0.004	○
562	miR-148b-3p	vincristine	0.003	○
563	miR-148b-3p	Mitoxantrone	0.001	○
564	miR-335-5p	Sulindac Sulfide		●
565	miR-335-5p	Cisplatin		●
566	miR-335-5p	Curcumin		●
567	miR-335-5p	5-Fluorouracil	0.466	○
568	miR-335-5p	Paclitaxel		●
569	miR-335-5p	Gemcitabine	0.215	○
570	miR-335-5p	Bicalutamide	0.178	○
571	miR-335-5p	Doxorubicin	0.171	○
572	miR-335-5p	Docetaxel	0.101	○
573	miR-335-5p	Tamoxifen	0.042	○
574	miR-335-5p	Metformin	0.03	○
575	miR-335-5p	Topotecan	0.023	○
576	miR-335-5p	Fulvestrant	0.022	○
577	miR-335-5p	Capecitabine	0.008	○
578	miR-335-5p	Mitoxantrone	0.007	○
579	miR-335-5p	Letrozole	0.004	○
580	miR-335-5p	vincristine	0.003	○
581	miR-133b	Sulindac Sulfide	0.384	○
582	miR-133b	5-Fluorouracil	0.348	○
583	miR-133b	Gemcitabine	0.29	○
584	miR-133b	Curcumin	0.213	○
585	miR-133b	Bicalutamide	0.123	○
586	miR-133b	Cisplatin	0.111	○
587	miR-133b	Doxorubicin	0.097	○
588	miR-133b	Docetaxel	0.075	○
589	miR-133b	Paclitaxel	0.052	○
590	miR-133b	Tamoxifen	0.037	○
591	miR-133b	Metformin	0.03	○
592	miR-133b	Letrozole	0.016	○
593	miR-133b	Fulvestrant	0.011	○
594	miR-133b	Topotecan	0.007	○
595	miR-133b	Capecitabine	0.004	○
596	miR-133b	vincristine	0.001	○
597	miR-20b-5p	Sulindac Sulfide		●
598	miR-20b-5p	5-Fluorouracil	0.517	○
599	miR-20b-5p	Curcumin	0.285	○
600	miR-20b-5p	Cisplatin	0.245	○
601	miR-20b-5p	Gemcitabine	0.206	○
602	miR-20b-5p	Bicalutamide	0.173	○
603	miR-20b-5p	Doxorubicin	0.144	○
604	miR-20b-5p	Docetaxel	0.097	○
605	miR-20b-5p	Paclitaxel	0.053	○
606	miR-20b-5p	Fulvestrant	0.045	○
607	miR-20b-5p	Topotecan	0.037	○
608	miR-20b-5p	Metformin	0.032	○
609	miR-20b-5p	Tamoxifen	0.025	○
610	miR-20b-5p	Capecitabine	0.01	○
611	miR-20b-5p	Letrozole	0.004	○
612	miR-20b-5p	vincristine	0.004	○
613	miR-20b-5p	Mitoxantrone	0.001	○
614	miR-181d-5p	Curcumin		●
615	miR-181d-5p	Sulindac Sulfide	0.672	○
616	miR-181d-5p	5-Fluorouracil	0.59	○
617	miR-181d-5p	Gemcitabine	0.288	○
618	miR-181d-5p	Cisplatin	0.209	○
619	miR-181d-5p	Doxorubicin	0.197	○
620	miR-181d-5p	Bicalutamide	0.187	○
621	miR-181d-5p	Docetaxel	0.153	○
622	miR-181d-5p	Paclitaxel	0.103	○
623	miR-181d-5p	Tamoxifen	0.05	○
624	miR-181d-5p	Metformin	0.05	○
625	miR-181d-5p	Topotecan	0.025	○
626	miR-181d-5p	Fulvestrant	0.022	○
627	miR-181d-5p	Capecitabine	0.019	○
628	miR-181d-5p	vincristine	0.014	○
629	miR-181d-5p	Letrozole	0.005	○
630	miR-193a-5p	Sulindac Sulfide		●
631	miR-193a-5p	5-Fluorouracil	0.226	○
632	miR-193a-5p	Curcumin	0.188	○
633	miR-193a-5p	Gemcitabine	0.153	○
634	miR-193a-5p	Bicalutamide	0.103	○
635	miR-193a-5p	Cisplatin	0.09	○
636	miR-193a-5p	Doxorubicin	0.084	○
637	miR-193a-5p	Docetaxel	0.062	○
638	miR-193a-5p	Paclitaxel	0.039	○
639	miR-193a-5p	Metformin	0.027	○
640	miR-193a-5p	Topotecan	0.019	○
641	miR-193a-5p	Tamoxifen	0.012	○
642	miR-193a-5p	Fulvestrant	0.01	○
643	miR-193a-5p	Capecitabine	0.009	○
644	miR-193a-5p	Letrozole	0.002	○
645	miR-193a-5p	Mitoxantrone	0.002	○
646	miR-193a-5p	vincristine	0.002	○
647	let-7c-5p	Sulindac Sulfide	0.619	○
648	let-7c-5p	Gemcitabine		●
649	let-7c-5p	5-Fluorouracil	0.563	○
650	let-7c-5p	Curcumin	0.316	○
651	let-7c-5p	Metformin		●
652	let-7c-5p	Doxorubicin	0.24	○
653	let-7c-5p	Bicalutamide	0.171	○
654	let-7c-5p	Cisplatin	0.169	○
655	let-7c-5p	Docetaxel	0.107	○
656	let-7c-5p	Paclitaxel	0.079	○
657	let-7c-5p	Tamoxifen	0.071	○
658	let-7c-5p	Topotecan	0.023	○
659	let-7c-5p	Fulvestrant	0.02	○
660	let-7c-5p	Letrozole	0.018	○
661	let-7c-5p	Capecitabine	0.009	○
662	let-7c-5p	vincristine	0.008	○
663	let-7c-5p	Mitoxantrone	0.003	○
664	miR-106a-5p	5-Fluorouracil		●
665	miR-106a-5p	Cisplatin		●
666	miR-106a-5p	Bicalutamide		●
667	miR-106a-5p	Sulindac Sulfide	0.346	○
668	miR-106a-5p	Gemcitabine	0.172	○
669	miR-106a-5p	Curcumin	0.146	○
670	miR-106a-5p	Doxorubicin	0.091	○
671	miR-106a-5p	Docetaxel	0.059	○
672	miR-106a-5p	Paclitaxel	0.034	○
673	miR-106a-5p	Metformin	0.031	○
674	miR-106a-5p	Topotecan	0.017	○
675	miR-106a-5p	Tamoxifen	0.016	○
676	miR-106a-5p	Fulvestrant	0.007	○
677	miR-106a-5p	Capecitabine	0.005	○
678	miR-106a-5p	Letrozole	0.005	○
679	miR-106a-5p	vincristine	0.002	○
680	miR-663a	5-Fluorouracil		●
681	miR-663a	Bicalutamide		●
682	miR-663a	Sulindac Sulfide	0.342	○
683	miR-663a	Gemcitabine	0.205	○
684	miR-663a	Curcumin	0.205	○
685	miR-663a	Doxorubicin	0.16	○
686	miR-663a	Cisplatin	0.115	○
687	miR-663a	Docetaxel	0.059	○
688	miR-663a	Paclitaxel	0.058	○
689	miR-663a	Metformin	0.05	○
690	miR-663a	Tamoxifen	0.031	○
691	miR-663a	Fulvestrant	0.015	○
692	miR-663a	Letrozole	0.009	○
693	miR-663a	Topotecan	0.007	○
694	miR-663a	vincristine	0.007	○
695	miR-663a	Capecitabine	0.007	○
696	miR-1915-3p	5-Fluorouracil		●
697	miR-1915-3p	Sulindac Sulfide	0.277	○
698	miR-1915-3p	Bicalutamide	0.192	○
699	miR-1915-3p	Gemcitabine	0.127	○
700	miR-1915-3p	Curcumin	0.125	○
701	miR-1915-3p	Cisplatin	0.101	○
702	miR-1915-3p	Doxorubicin	0.086	○
703	miR-1915-3p	Paclitaxel	0.046	○
704	miR-1915-3p	Metformin	0.042	○
705	miR-1915-3p	Docetaxel	0.028	○
706	miR-1915-3p	Fulvestrant	0.015	○
707	miR-1915-3p	Tamoxifen	0.012	○
708	miR-1915-3p	Letrozole	0.012	○
709	miR-1915-3p	Topotecan	0.009	○
710	miR-1915-3p	Capecitabine	0.004	○
711	miR-1915-3p	vincristine	0.003	○
712	miR-1915-3p	Mitoxantrone	0.001	○
713	miR-103a-3p	5-Fluorouracil		●
714	miR-103a-3p	Sulindac Sulfide		●
715	miR-103a-3p	Curcumin		●
716	miR-103a-3p	Gemcitabine	0.197	○
717	miR-103a-3p	Cisplatin	0.139	○
718	miR-103a-3p	Doxorubicin	0.131	○
719	miR-103a-3p	Bicalutamide	0.103	○
720	miR-103a-3p	Docetaxel	0.073	○
721	miR-103a-3p	Paclitaxel	0.059	○
722	miR-103a-3p	Metformin	0.043	○
723	miR-103a-3p	Tamoxifen	0.031	○
724	miR-103a-3p	Topotecan	0.028	○
725	miR-103a-3p	Fulvestrant	0.013	○
726	miR-103a-3p	Capecitabine	0.011	○
727	miR-103a-3p	vincristine	0.006	○
728	miR-103a-3p	Letrozole	0.004	○
729	miR-103a-3p	Mitoxantrone	0.001	○
730	miR-139-5p	Gemcitabine		●
731	miR-139-5p	Doxorubicin		●
732	miR-139-5p	Sulindac Sulfide	0.403	○
733	miR-139-5p	5-Fluorouracil	0.273	○
734	miR-139-5p	Curcumin	0.196	○
735	miR-139-5p	Bicalutamide	0.138	○
736	miR-139-5p	Docetaxel	0.099	○
737	miR-139-5p	Cisplatin	0.094	○
738	miR-139-5p	Metformin	0.066	○
739	miR-139-5p	Paclitaxel	0.059	○
740	miR-139-5p	Tamoxifen	0.051	○
741	miR-139-5p	Topotecan	0.037	○
742	miR-139-5p	Mitoxantrone	0.013	○
743	miR-139-5p	Fulvestrant	0.012	○
744	miR-139-5p	vincristine	0.007	○
745	miR-139-5p	Letrozole	0.005	○
746	miR-139-5p	Capecitabine	0.004	○
747	miR-182-5p	5-Fluorouracil		●
748	miR-182-5p	Sulindac Sulfide	0.361	○
749	miR-182-5p	Curcumin	0.198	○
750	miR-182-5p	Gemcitabine	0.197	○
751	miR-182-5p	Bicalutamide	0.139	○
752	miR-182-5p	Cisplatin	0.133	○
753	miR-182-5p	Doxorubicin	0.129	○
754	miR-182-5p	Docetaxel	0.077	○
755	miR-182-5p	Paclitaxel	0.04	○
756	miR-182-5p	Metformin	0.036	○
757	miR-182-5p	Tamoxifen	0.028	○
758	miR-182-5p	Topotecan	0.022	○
759	miR-182-5p	Fulvestrant	0.008	○
760	miR-182-5p	Capecitabine	0.007	○
761	miR-182-5p	vincristine	0.004	○
762	miR-182-5p	Letrozole	0.003	○
763	miR-193a-3p	Sulindac Sulfide		●
764	miR-193a-3p	5-Fluorouracil	0.418	○
765	miR-193a-3p	Gemcitabine	0.28	○
766	miR-193a-3p	Curcumin	0.229	○
767	miR-193a-3p	Cisplatin	0.157	○
768	miR-193a-3p	Bicalutamide	0.152	○
769	miR-193a-3p	Doxorubicin	0.133	○
770	miR-193a-3p	Docetaxel	0.109	○
771	miR-193a-3p	Paclitaxel	0.062	○
772	miR-193a-3p	Metformin	0.052	○
773	miR-193a-3p	Tamoxifen	0.039	○
774	miR-193a-3p	Topotecan	0.024	○
775	miR-193a-3p	Fulvestrant	0.02	○
776	miR-193a-3p	Capecitabine	0.012	○
777	miR-193a-3p	vincristine	0.005	○
778	miR-193a-3p	Mitoxantrone	0.003	○
779	miR-193a-3p	Letrozole	0.002	○
780	miR-375	Sulindac Sulfide		●
781	miR-375	Doxorubicin		●
782	miR-375	Bicalutamide		●
783	miR-375	5-Fluorouracil	0.453	○
784	miR-375	Tamoxifen		●
785	miR-375	Curcumin	0.275	○
786	miR-375	Gemcitabine	0.242	○
787	miR-375	Cisplatin	0.162	○
788	miR-375	Paclitaxel	0.097	○
789	miR-375	Docetaxel	0.094	○
790	miR-375	Metformin	0.053	○
791	miR-375	Fulvestrant	0.038	○
792	miR-375	Topotecan	0.031	○
793	miR-375	vincristine	0.013	○
794	miR-375	Mitoxantrone	0.011	○
795	miR-375	Capecitabine	0.004	○
796	miR-375	Letrozole	0.003	○
797	miR-486-5p	Sulindac Sulfide		●
798	miR-486-5p	5-Fluorouracil	0.369	○
799	miR-486-5p	Curcumin	0.33	○
800	miR-486-5p	Gemcitabine	0.279	○
801	miR-486-5p	Bicalutamide	0.141	○
802	miR-486-5p	Cisplatin	0.134	○
803	miR-486-5p	Doxorubicin	0.088	○
804	miR-486-5p	Docetaxel	0.06	○
805	miR-486-5p	Paclitaxel	0.057	○
806	miR-486-5p	Tamoxifen	0.031	○
807	miR-486-5p	Metformin	0.027	○
808	miR-486-5p	Topotecan	0.015	○
809	miR-486-5p	Fulvestrant	0.008	○
810	miR-486-5p	Letrozole	0.007	○
811	miR-486-5p	Capecitabine	0.005	○
812	miR-486-5p	Mitoxantrone	0.003	○
813	miR-486-5p	vincristine	0.002	○
814	miR-512-3p	Sulindac Sulfide	0.294	○
815	miR-512-3p	5-Fluorouracil	0.232	○
816	miR-512-3p	Curcumin	0.161	○
817	miR-512-3p	Gemcitabine	0.139	○
818	miR-512-3p	Bicalutamide	0.129	○
819	miR-512-3p	Docetaxel	0.074	○
820	miR-512-3p	Doxorubicin	0.073	○
821	miR-512-3p	Cisplatin	0.069	○
822	miR-512-3p	Metformin	0.034	○
823	miR-512-3p	Paclitaxel	0.033	○
824	miR-512-3p	Topotecan	0.026	○
825	miR-512-3p	Tamoxifen	0.01	○
826	miR-512-3p	Fulvestrant	0.009	○
827	miR-512-3p	Capecitabine	0.008	○
828	miR-512-3p	vincristine	0.002	○
829	miR-519c-5p	5-Fluorouracil		●
830	miR-519c-5p	Cisplatin		●
831	miR-519c-5p	Sulindac Sulfide	0.183	○
832	miR-519c-5p	Curcumin	0.08	○
833	miR-519c-5p	Doxorubicin	0.065	○
834	miR-519c-5p	Gemcitabine	0.062	○
835	miR-519c-5p	Bicalutamide	0.047	○
836	miR-519c-5p	Docetaxel	0.025	○
837	miR-519c-5p	Paclitaxel	0.021	○
838	miR-519c-5p	Topotecan	0.013	○
839	miR-519c-5p	Tamoxifen	0.012	○
840	miR-519c-5p	Metformin	0.009	○
841	miR-519c-5p	Fulvestrant	0.004	○
842	miR-519c-5p	vincristine	0.003	○
843	miR-519c-5p	Letrozole	0.002	○
844	miR-519c-5p	Capecitabine	0.001	○
845	miR-559	5-Fluorouracil		●
846	miR-559	Sulindac Sulfide	0.148	○
847	miR-559	Curcumin	0.082	○
848	miR-559	Cisplatin	0.071	○
849	miR-559	Gemcitabine	0.056	○
850	miR-559	Bicalutamide	0.047	○
851	miR-559	Doxorubicin	0.041	○
852	miR-559	Docetaxel	0.029	○
853	miR-559	Paclitaxel	0.01	○
854	miR-559	Tamoxifen	0.009	○
855	miR-559	Topotecan	0.008	○
856	miR-559	Metformin	0.006	○
857	miR-559	Fulvestrant	0.005	○
858	miR-559	vincristine	0.001	○
859	miR-559	Capecitabine	0.001	○
860	miR-559	Letrozole	0.001	○
861	miR-607	Sulindac Sulfide	0.148	○
862	miR-607	5-Fluorouracil	0.143	○
863	miR-607	Curcumin	0.062	○
864	miR-607	Gemcitabine	0.052	○
865	miR-607	Doxorubicin	0.045	○
866	miR-607	Bicalutamide	0.038	○
867	miR-607	Cisplatin	0.037	○
868	miR-607	Docetaxel	0.02	○
869	miR-607	Paclitaxel	0.015	○
870	miR-607	Topotecan	0.013	○
871	miR-607	Tamoxifen	0.013	○
872	miR-607	Metformin	0.011	○
873	miR-607	Fulvestrant	0.008	○
874	miR-607	vincristine	0.003	○
875	miR-632	Sulindac Sulfide	0.148	○
876	miR-632	5-Fluorouracil	0.143	○
877	miR-632	Curcumin	0.062	○
878	miR-632	Gemcitabine	0.052	○
879	miR-632	Doxorubicin	0.045	○
880	miR-632	Bicalutamide	0.038	○
881	miR-632	Cisplatin	0.037	○
882	miR-632	Docetaxel	0.02	○
883	miR-632	Paclitaxel	0.015	○
884	miR-632	Topotecan	0.013	○
885	miR-632	Tamoxifen	0.013	○
886	miR-632	Metformin	0.011	○
887	miR-632	Fulvestrant	0.008	○
888	miR-632	vincristine	0.003	○
889	miR-651-5p	5-Fluorouracil	0.281	○
890	miR-651-5p	Sulindac Sulfide	0.265	○
891	miR-651-5p	Curcumin	0.142	○
892	miR-651-5p	Gemcitabine	0.12	○
893	miR-651-5p	Bicalutamide	0.084	○
894	miR-651-5p	Cisplatin	0.077	○
895	miR-651-5p	Doxorubicin	0.077	○
896	miR-651-5p	Docetaxel	0.055	○
897	miR-651-5p	Paclitaxel	0.025	○
898	miR-651-5p	Tamoxifen	0.019	○
899	miR-651-5p	Metformin	0.01	○
900	miR-651-5p	Topotecan	0.009	○
901	miR-651-5p	Fulvestrant	0.008	○
902	miR-651-5p	vincristine	0.003	○
903	miR-651-5p	Letrozole	0.002	○
904	miR-651-5p	Capecitabine	0.001	○
905	miR-17-3p	Sulindac Sulfide	0.336	○
906	miR-17-3p	5-Fluorouracil	0.28	○
907	miR-17-3p	Gemcitabine	0.205	○
908	miR-17-3p	Cisplatin	0.138	○
909	miR-17-3p	Bicalutamide	0.135	○
910	miR-17-3p	Curcumin	0.127	○
911	miR-17-3p	Doxorubicin	0.076	○
912	miR-17-3p	Docetaxel	0.056	○
913	miR-17-3p	Metformin	0.035	○
914	miR-17-3p	Paclitaxel	0.025	○
915	miR-17-3p	Topotecan	0.023	○
916	miR-17-3p	Tamoxifen	0.019	○
917	miR-17-3p	Capecitabine	0.007	○
918	miR-17-3p	Fulvestrant	0.004	○
919	miR-17-3p	Letrozole	0.002	○
920	miR-17-3p	vincristine	0.001	○
921	miR-105-5p	Sulindac Sulfide	0.163	○
922	miR-105-5p	Gemcitabine	0.148	○
923	miR-105-5p	5-Fluorouracil	0.087	○
924	miR-105-5p	Bicalutamide	0.063	○
925	miR-105-5p	Curcumin	0.044	○
926	miR-105-5p	Docetaxel	0.034	○
927	miR-105-5p	Doxorubicin	0.03	○
928	miR-105-5p	Cisplatin	0.025	○
929	miR-105-5p	Tamoxifen	0.019	○
930	miR-105-5p	Paclitaxel	0.011	○
931	miR-105-5p	Metformin	0.01	○
932	miR-105-5p	Topotecan	0.008	○
933	miR-105-5p	Capecitabine	0.004	○
934	miR-105-5p	Fulvestrant	0.002	○
935	miR-182-3p	Sulindac Sulfide	0.163	○
936	miR-182-3p	Gemcitabine	0.148	○
937	miR-182-3p	5-Fluorouracil	0.087	○
938	miR-182-3p	Bicalutamide	0.063	○
939	miR-182-3p	Curcumin	0.044	○
940	miR-182-3p	Docetaxel	0.034	○
941	miR-182-3p	Doxorubicin	0.03	○
942	miR-182-3p	Cisplatin	0.025	○
943	miR-182-3p	Tamoxifen	0.019	○
944	miR-182-3p	Paclitaxel	0.011	○
945	miR-182-3p	Metformin	0.01	○
946	miR-182-3p	Topotecan	0.008	○
947	miR-182-3p	Capecitabine	0.004	○
948	miR-182-3p	Fulvestrant	0.002	○
949	miR-205-5p	Gemcitabine		●
950	miR-205-5p	Sulindac Sulfide	0.402	○
951	miR-205-5p	5-Fluorouracil	0.298	○
952	miR-205-5p	Curcumin	0.195	○
953	miR-205-5p	Bicalutamide	0.132	○
954	miR-205-5p	Doxorubicin	0.121	○
955	miR-205-5p	Cisplatin	0.085	○
956	miR-205-5p	Docetaxel	0.079	○
957	miR-205-5p	Metformin	0.069	○
958	miR-205-5p	Paclitaxel	0.069	○
959	miR-205-5p	Tamoxifen	0.035	○
960	miR-205-5p	Topotecan	0.01	○
961	miR-205-5p	Fulvestrant	0.008	○
962	miR-205-5p	Letrozole	0.008	○
963	miR-205-5p	Capecitabine	0.008	○
964	miR-205-5p	vincristine	0.005	○
965	miR-205-5p	Mitoxantrone	0.003	○
966	miR-133a-3p	5-Fluorouracil		●
967	miR-133a-3p	Sulindac Sulfide		●
968	miR-133a-3p	Gemcitabine		●
969	miR-133a-3p	Curcumin	0.209	○
970	miR-133a-3p	Bicalutamide	0.114	○
971	miR-133a-3p	Cisplatin	0.093	○
972	miR-133a-3p	Doxorubicin	0.075	○
973	miR-133a-3p	Docetaxel	0.073	○
974	miR-133a-3p	Paclitaxel	0.045	○
975	miR-133a-3p	Tamoxifen	0.033	○
976	miR-133a-3p	Metformin	0.026	○
977	miR-133a-3p	Topotecan	0.014	○
978	miR-133a-3p	Capecitabine	0.014	○
979	miR-133a-3p	Fulvestrant	0.004	○
980	miR-133a-3p	Mitoxantrone	0.003	○
981	miR-133a-3p	Letrozole	0.002	○
982	miR-133a-3p	vincristine	0.001	○
983	miR-137	5-Fluorouracil		●
984	miR-137	Curcumin		●
985	miR-137	Sulindac Sulfide	0.412	○
986	miR-137	Gemcitabine	0.167	○
987	miR-137	Capecitabine		●
988	miR-137	Bicalutamide	0.122	○
989	miR-137	Cisplatin	0.101	○
990	miR-137	Doxorubicin	0.09	○
991	miR-137	Paclitaxel	0.061	○
992	miR-137	Docetaxel	0.054	○
993	miR-137	Metformin	0.027	○
994	miR-137	Topotecan	0.026	○
995	miR-137	Tamoxifen	0.021	○
996	miR-137	Fulvestrant	0.008	○
997	miR-137	vincristine	0.002	○
998	miR-137	Letrozole	0.001	○
999	miR-137	Mitoxantrone	0.001	○
1000	miR-195-5p	5-Fluorouracil		●
1001	miR-195-5p	Curcumin		●
1002	miR-195-5p	Sulindac Sulfide	0.439	○
1003	miR-195-5p	Gemcitabine	0.173	○
1004	miR-195-5p	Doxorubicin	0.12	○
1005	miR-195-5p	Cisplatin	0.106	○
1006	miR-195-5p	Bicalutamide	0.097	○
1007	miR-195-5p	Docetaxel	0.083	○
1008	miR-195-5p	Paclitaxel	0.08	○
1009	miR-195-5p	Tamoxifen	0.042	○
1010	miR-195-5p	Capecitabine	0.018	○
1011	miR-195-5p	Metformin	0.016	○
1012	miR-195-5p	vincristine	0.011	○
1013	miR-195-5p	Topotecan	0.009	○
1014	miR-195-5p	Fulvestrant	0.007	○
1015	miR-195-5p	Letrozole	0.002	○
1016	miR-200a-3p	Bicalutamide		●
1017	miR-200a-3p	5-Fluorouracil	0.462	○
1018	miR-200a-3p	Sulindac Sulfide	0.418	○
1019	miR-200a-3p	Gemcitabine	0.296	○
1020	miR-200a-3p	Curcumin	0.198	○
1021	miR-200a-3p	Doxorubicin	0.176	○
1022	miR-200a-3p	Docetaxel	0.153	○
1023	miR-200a-3p	Cisplatin	0.104	○
1024	miR-200a-3p	Metformin	0.091	○
1025	miR-200a-3p	Paclitaxel	0.052	○
1026	miR-200a-3p	Tamoxifen	0.02	○
1027	miR-200a-3p	Topotecan	0.019	○
1028	miR-200a-3p	Capecitabine	0.008	○
1029	miR-200a-3p	Fulvestrant	0.005	○
1030	miR-200a-3p	Letrozole	0.002	○
1031	miR-299-3p	Gemcitabine		●
1032	miR-299-3p	Sulindac Sulfide	0.293	○
1033	miR-299-3p	5-Fluorouracil	0.214	○
1034	miR-299-3p	Bicalutamide	0.115	○
1035	miR-299-3p	Curcumin	0.109	○
1036	miR-299-3p	Cisplatin	0.088	○
1037	miR-299-3p	Doxorubicin	0.062	○
1038	miR-299-3p	Docetaxel	0.045	○
1039	miR-299-3p	Metformin	0.033	○
1040	miR-299-3p	Tamoxifen	0.024	○
1041	miR-299-3p	Paclitaxel	0.02	○
1042	miR-299-3p	Topotecan	0.011	○
1043	miR-299-3p	Mitoxantrone	0.003	○
1044	miR-299-3p	Letrozole	0.003	○
1045	miR-299-3p	Capecitabine	0.003	○
1046	miR-299-3p	vincristine	0.002	○
1047	miR-299-3p	Fulvestrant	0.001	○
1048	miR-377-3p	Bicalutamide		●
1049	miR-377-3p	Sulindac Sulfide	0.292	○
1050	miR-377-3p	5-Fluorouracil	0.22	○
1051	miR-377-3p	Gemcitabine	0.206	○
1052	miR-377-3p	Curcumin	0.132	○
1053	miR-377-3p	Cisplatin	0.098	○
1054	miR-377-3p	Docetaxel	0.084	○
1055	miR-377-3p	Doxorubicin	0.071	○
1056	miR-377-3p	Metformin	0.029	○
1057	miR-377-3p	Paclitaxel	0.029	○
1058	miR-377-3p	Tamoxifen	0.018	○
1059	miR-377-3p	Topotecan	0.016	○
1060	miR-377-3p	Capecitabine	0.011	○
1061	miR-377-3p	Fulvestrant	0.004	○
1062	miR-379-5p	5-Fluorouracil		●
1063	miR-379-5p	Sulindac Sulfide		●
1064	miR-379-5p	Gemcitabine	0.109	○
1065	miR-379-5p	Cisplatin	0.088	○
1066	miR-379-5p	Curcumin	0.069	○
1067	miR-379-5p	Bicalutamide	0.063	○
1068	miR-379-5p	Doxorubicin	0.035	○
1069	miR-379-5p	Docetaxel	0.027	○
1070	miR-379-5p	Paclitaxel	0.014	○
1071	miR-379-5p	Metformin	0.014	○
1072	miR-379-5p	Tamoxifen	0.01	○
1073	miR-379-5p	Topotecan	0.007	○
1074	miR-379-5p	Capecitabine	0.002	○
1075	miR-379-5p	Fulvestrant	0.002	○
1076	miR-379-5p	Mitoxantrone	0.001	○
1077	miR-379-5p	Letrozole	0	○
1078	miR-381-3p	Cisplatin		●
1079	miR-381-3p	Bicalutamide		●
1080	miR-381-3p	5-Fluorouracil	0.403	○
1081	miR-381-3p	Sulindac Sulfide	0.34	○
1082	miR-381-3p	Gemcitabine	0.195	○
1083	miR-381-3p	Curcumin	0.11	○
1084	miR-381-3p	Doxorubicin	0.082	○
1085	miR-381-3p	Docetaxel	0.063	○
1086	miR-381-3p	Paclitaxel	0.034	○
1087	miR-381-3p	Metformin	0.025	○
1088	miR-381-3p	Tamoxifen	0.02	○
1089	miR-381-3p	Topotecan	0.015	○
1090	miR-381-3p	Capecitabine	0.005	○
1091	miR-381-3p	Fulvestrant	0.002	○
1092	miR-381-3p	vincristine	0.002	○
1093	miR-326	Gemcitabine		●
1094	miR-326	Sulindac Sulfide	0.336	○
1095	miR-326	5-Fluorouracil	0.234	○
1096	miR-326	Curcumin	0.136	○
1097	miR-326	Bicalutamide	0.112	○
1098	miR-326	Doxorubicin	0.109	○
1099	miR-326	Docetaxel	0.07	○
1100	miR-326	Cisplatin	0.061	○
1101	miR-326	Paclitaxel	0.057	○
1102	miR-326	Tamoxifen	0.047	○
1103	miR-326	Metformin	0.044	○
1104	miR-326	Topotecan	0.017	○
1105	miR-326	Fulvestrant	0.013	○
1106	miR-326	Capecitabine	0.008	○
1107	miR-326	vincristine	0.005	○
1108	miR-326	Mitoxantrone	0.003	○
1109	miR-326	Letrozole	0.002	○
1110	miR-345-5p	Bicalutamide		●
1111	miR-345-5p	Gemcitabine		●
1112	miR-345-5p	Sulindac Sulfide	0.35	○
1113	miR-345-5p	5-Fluorouracil	0.297	○
1114	miR-345-5p	Curcumin	0.152	○
1115	miR-345-5p	Cisplatin	0.14	○
1116	miR-345-5p	Doxorubicin	0.088	○
1117	miR-345-5p	Docetaxel	0.07	○
1118	miR-345-5p	Metformin	0.03	○
1119	miR-345-5p	Tamoxifen	0.027	○
1120	miR-345-5p	Paclitaxel	0.024	○
1121	miR-345-5p	Topotecan	0.009	○
1122	miR-345-5p	Capecitabine	0.004	○
1123	miR-345-5p	Mitoxantrone	0.003	○
1124	miR-345-5p	Fulvestrant	0.002	○
1125	miR-345-5p	Letrozole	0.002	○
1126	miR-345-5p	vincristine	0.001	○
1127	miR-200a-5p	Sulindac Sulfide	0.163	○
1128	miR-200a-5p	Gemcitabine	0.148	○
1129	miR-200a-5p	5-Fluorouracil	0.087	○
1130	miR-200a-5p	Bicalutamide	0.063	○
1131	miR-200a-5p	Curcumin	0.044	○
1132	miR-200a-5p	Docetaxel	0.034	○
1133	miR-200a-5p	Doxorubicin	0.03	○
1134	miR-200a-5p	Cisplatin	0.025	○
1135	miR-200a-5p	Tamoxifen	0.019	○
1136	miR-200a-5p	Paclitaxel	0.011	○
1137	miR-200a-5p	Metformin	0.01	○
1138	miR-200a-5p	Topotecan	0.008	○
1139	miR-200a-5p	Capecitabine	0.004	○
1140	miR-200a-5p	Fulvestrant	0.002	○
1141	miR-451a	Curcumin		●
1142	miR-451a	Sulindac Sulfide	0.648	○
1143	miR-451a	Doxorubicin		●
1144	miR-451a	Paclitaxel		●
1145	miR-451a	Gemcitabine	0.353	○
1146	miR-451a	5-Fluorouracil	0.342	○
1147	miR-451a	Tamoxifen		●
1148	miR-451a	Cisplatin	0.149	○
1149	miR-451a	Docetaxel	0.127	○
1150	miR-451a	Bicalutamide	0.106	○
1151	miR-451a	Topotecan	0.07	○
1152	miR-451a	Metformin	0.066	○
1153	miR-451a	Mitoxantrone	0.056	○
1154	miR-451a	Fulvestrant	0.04	○
1155	miR-451a	vincristine	0.012	○
1156	miR-451a	Capecitabine	0.008	○
1157	miR-451a	Letrozole	0.003	○
1158	miR-492	Sulindac Sulfide	0.226	○
1159	miR-492	5-Fluorouracil	0.162	○
1160	miR-492	Gemcitabine	0.156	○
1161	miR-492	Curcumin	0.103	○
1162	miR-492	Bicalutamide	0.085	○
1163	miR-492	Cisplatin	0.058	○
1164	miR-492	Docetaxel	0.053	○
1165	miR-492	Doxorubicin	0.05	○
1166	miR-492	Tamoxifen	0.018	○
1167	miR-492	Paclitaxel	0.013	○
1168	miR-492	Metformin	0.007	○
1169	miR-492	Topotecan	0.006	○
1170	miR-492	Fulvestrant	0.003	○
1171	miR-492	Capecitabine	0.003	○
1172	miR-525-5p	5-Fluorouracil	0.349	○
1173	miR-525-5p	Sulindac Sulfide	0.254	○
1174	miR-525-5p	Gemcitabine	0.218	○
1175	miR-525-5p	Bicalutamide	0.093	○
1176	miR-525-5p	Curcumin	0.078	○
1177	miR-525-5p	Cisplatin	0.063	○
1178	miR-525-5p	Docetaxel	0.052	○
1179	miR-525-5p	Doxorubicin	0.039	○
1180	miR-525-5p	Paclitaxel	0.035	○
1181	miR-525-5p	Metformin	0.021	○
1182	miR-525-5p	Tamoxifen	0.017	○
1183	miR-525-5p	Topotecan	0.007	○
1184	miR-525-5p	Fulvestrant	0.007	○
1185	miR-525-5p	Capecitabine	0.004	○
1186	miR-527	Sulindac Sulfide	0.163	○
1187	miR-527	Gemcitabine	0.148	○
1188	miR-527	5-Fluorouracil	0.087	○
1189	miR-527	Bicalutamide	0.063	○
1190	miR-527	Curcumin	0.044	○
1191	miR-527	Docetaxel	0.034	○
1192	miR-527	Doxorubicin	0.03	○
1193	miR-527	Cisplatin	0.025	○
1194	miR-527	Tamoxifen	0.019	○
1195	miR-527	Paclitaxel	0.011	○
1196	miR-527	Metformin	0.01	○
1197	miR-527	Topotecan	0.008	○
1198	miR-527	Capecitabine	0.004	○
1199	miR-527	Fulvestrant	0.002	○
1200	miR-503-5p	Sulindac Sulfide		●
1201	miR-503-5p	Curcumin		●
1202	miR-503-5p	5-Fluorouracil	0.445	○
1203	miR-503-5p	Gemcitabine	0.275	○
1204	miR-503-5p	Doxorubicin	0.18	○
1205	miR-503-5p	Cisplatin	0.145	○
1206	miR-503-5p	Bicalutamide	0.13	○
1207	miR-503-5p	Docetaxel	0.088	○
1208	miR-503-5p	Paclitaxel	0.066	○
1209	miR-503-5p	Tamoxifen	0.042	○
1210	miR-503-5p	Metformin	0.021	○
1211	miR-503-5p	Topotecan	0.015	○
1212	miR-503-5p	Fulvestrant	0.009	○
1213	miR-503-5p	Capecitabine	0.008	○
1214	miR-503-5p	vincristine	0.004	○
1215	miR-503-5p	Letrozole	0.004	○
1216	miR-503-5p	Mitoxantrone	0.001	○
1217	miR-508-3p	Sulindac Sulfide	0.163	○
1218	miR-508-3p	Gemcitabine	0.148	○
1219	miR-508-3p	5-Fluorouracil	0.087	○
1220	miR-508-3p	Bicalutamide	0.063	○
1221	miR-508-3p	Curcumin	0.044	○
1222	miR-508-3p	Docetaxel	0.034	○
1223	miR-508-3p	Doxorubicin	0.03	○
1224	miR-508-3p	Cisplatin	0.025	○
1225	miR-508-3p	Tamoxifen	0.019	○
1226	miR-508-3p	Paclitaxel	0.011	○
1227	miR-508-3p	Metformin	0.01	○
1228	miR-508-3p	Topotecan	0.008	○
1229	miR-508-3p	Capecitabine	0.004	○
1230	miR-508-3p	Fulvestrant	0.002	○
1231	miR-18a-3p	Sulindac Sulfide	0.246	○
1232	miR-18a-3p	Gemcitabine	0.197	○
1233	miR-18a-3p	5-Fluorouracil	0.157	○
1234	miR-18a-3p	Curcumin	0.097	○
1235	miR-18a-3p	Bicalutamide	0.076	○
1236	miR-18a-3p	Doxorubicin	0.067	○
1237	miR-18a-3p	Docetaxel	0.058	○
1238	miR-18a-3p	Metformin	0.05	○
1239	miR-18a-3p	Cisplatin	0.033	○
1240	miR-18a-3p	Tamoxifen	0.028	○
1241	miR-18a-3p	Paclitaxel	0.026	○
1242	miR-18a-3p	Capecitabine	0.007	○
1243	miR-18a-3p	Topotecan	0.007	○
1244	miR-18a-3p	vincristine	0.004	○
1245	miR-18a-3p	Fulvestrant	0.004	○
1246	miR-493-3p	Sulindac Sulfide	0.226	○
1247	miR-493-3p	5-Fluorouracil	0.162	○
1248	miR-493-3p	Gemcitabine	0.156	○
1249	miR-493-3p	Curcumin	0.103	○
1250	miR-493-3p	Bicalutamide	0.085	○
1251	miR-493-3p	Cisplatin	0.058	○
1252	miR-493-3p	Docetaxel	0.053	○
1253	miR-493-3p	Doxorubicin	0.05	○
1254	miR-493-3p	Tamoxifen	0.018	○
1255	miR-493-3p	Paclitaxel	0.013	○
1256	miR-493-3p	Metformin	0.007	○
1257	miR-493-3p	Topotecan	0.006	○
1258	miR-493-3p	Fulvestrant	0.003	○
1259	miR-493-3p	Capecitabine	0.003	○
1260	miR-128-2-5p	Sulindac Sulfide	0.163	○
1261	miR-128-2-5p	Gemcitabine	0.148	○
1262	miR-128-2-5p	5-Fluorouracil	0.087	○
1263	miR-128-2-5p	Bicalutamide	0.063	○
1264	miR-128-2-5p	Curcumin	0.044	○
1265	miR-128-2-5p	Docetaxel	0.034	○
1266	miR-128-2-5p	Doxorubicin	0.03	○
1267	miR-128-2-5p	Cisplatin	0.025	○
1268	miR-128-2-5p	Tamoxifen	0.019	○
1269	miR-128-2-5p	Paclitaxel	0.011	○
1270	miR-128-2-5p	Metformin	0.01	○
1271	miR-128-2-5p	Topotecan	0.008	○
1272	miR-128-2-5p	Capecitabine	0.004	○
1273	miR-128-2-5p	Fulvestrant	0.002	○
1274	miR-15a-5p	5-Fluorouracil		●
1275	miR-15a-5p	Sulindac Sulfide		●
1276	miR-15a-5p	Curcumin		●
1277	miR-15a-5p	Gemcitabine	0.181	○
1278	miR-15a-5p	Cisplatin	0.152	○
1279	miR-15a-5p	Doxorubicin	0.14	○
1280	miR-15a-5p	Docetaxel	0.083	○
1281	miR-15a-5p	Bicalutamide	0.072	○
1282	miR-15a-5p	Paclitaxel	0.032	○
1283	miR-15a-5p	Tamoxifen	0.03	○
1284	miR-15a-5p	Metformin	0.025	○
1285	miR-15a-5p	Topotecan	0.013	○
1286	miR-15a-5p	Fulvestrant	0.007	○
1287	miR-15a-5p	Capecitabine	0.005	○
1288	miR-15a-5p	vincristine	0.005	○
1289	miR-15a-5p	Letrozole	0.002	○
1290	miR-15a-5p	Mitoxantrone	0.001	○
1291	miR-99a-5p	Sulindac Sulfide		●
1292	miR-99a-5p	Bicalutamide		●
1293	miR-99a-5p	5-Fluorouracil	0.544	○
1294	miR-99a-5p	Curcumin	0.284	○
1295	miR-99a-5p	Gemcitabine	0.227	○
1296	miR-99a-5p	Cisplatin	0.154	○
1297	miR-99a-5p	Doxorubicin	0.132	○
1298	miR-99a-5p	Docetaxel	0.131	○
1299	miR-99a-5p	Paclitaxel	0.061	○
1300	miR-99a-5p	Metformin	0.054	○
1301	miR-99a-5p	Tamoxifen	0.034	○
1302	miR-99a-5p	Topotecan	0.014	○
1303	miR-99a-5p	Capecitabine	0.011	○
1304	miR-99a-5p	Fulvestrant	0.009	○
1305	miR-99a-5p	vincristine	0.004	○
1306	miR-99a-5p	Letrozole	0.003	○
1307	miR-99a-5p	Mitoxantrone	0.001	○
1308	miR-138-5p	Sulindac Sulfide		●
1309	miR-138-5p	5-Fluorouracil	0.385	○
1310	miR-138-5p	Gemcitabine	0.216	○
1311	miR-138-5p	Curcumin	0.182	○
1312	miR-138-5p	Cisplatin	0.181	○
1313	miR-138-5p	Doxorubicin	0.107	○
1314	miR-138-5p	Paclitaxel	0.088	○
1315	miR-138-5p	Bicalutamide	0.082	○
1316	miR-138-5p	Docetaxel	0.057	○
1317	miR-138-5p	Tamoxifen	0.044	○
1318	miR-138-5p	Fulvestrant	0.035	○
1319	miR-138-5p	Metformin	0.017	○
1320	miR-138-5p	Topotecan	0.007	○
1321	miR-138-5p	Capecitabine	0.005	○
1322	miR-138-5p	Mitoxantrone	0.003	○
1323	miR-138-5p	vincristine	0.002	○
1324	miR-138-5p	Letrozole	0.002	○
1325	miR-141-3p	5-Fluorouracil		●
1326	miR-141-3p	Bicalutamide		●
1327	miR-141-3p	Sulindac Sulfide	0.296	○
1328	miR-141-3p	Docetaxel		●
1329	miR-141-3p	Gemcitabine	0.183	○
1330	miR-141-3p	Curcumin	0.167	○
1331	miR-141-3p	Cisplatin	0.127	○
1332	miR-141-3p	Doxorubicin	0.107	○
1333	miR-141-3p	Paclitaxel	0.076	○
1334	miR-141-3p	Metformin	0.037	○
1335	miR-141-3p	Tamoxifen	0.022	○
1336	miR-141-3p	Topotecan	0.022	○
1337	miR-141-3p	Fulvestrant	0.009	○
1338	miR-141-3p	vincristine	0.006	○
1339	miR-141-3p	Capecitabine	0.002	○
1340	miR-141-3p	Letrozole	0.001	○
1341	miR-145-5p	Sulindac Sulfide		●
1342	miR-145-5p	Doxorubicin		●
1343	miR-145-5p	5-Fluorouracil	0.302	○
1344	miR-145-5p	Curcumin	0.198	○
1345	miR-145-5p	Gemcitabine	0.15	○
1346	miR-145-5p	Bicalutamide	0.077	○
1347	miR-145-5p	Cisplatin	0.076	○
1348	miR-145-5p	Topotecan	0.056	○
1349	miR-145-5p	Docetaxel	0.055	○
1350	miR-145-5p	Tamoxifen	0.05	○
1351	miR-145-5p	Paclitaxel	0.049	○
1352	miR-145-5p	Metformin	0.027	○
1353	miR-145-5p	Fulvestrant	0.018	○
1354	miR-145-5p	Capecitabine	0.017	○
1355	miR-145-5p	Mitoxantrone	0.009	○
1356	miR-145-5p	vincristine	0.006	○
1357	miR-145-5p	Letrozole	0.003	○
1358	miR-342-3p	5-Fluorouracil		●
1359	miR-342-3p	Gemcitabine		●
1360	miR-342-3p	Sulindac Sulfide	0.305	○
1361	miR-342-3p	Tamoxifen		●
1362	miR-342-3p	Curcumin	0.178	○
1363	miR-342-3p	Doxorubicin	0.164	○
1364	miR-342-3p	Cisplatin	0.094	○
1365	miR-342-3p	Bicalutamide	0.073	○
1366	miR-342-3p	Paclitaxel	0.062	○
1367	miR-342-3p	Docetaxel	0.047	○
1368	miR-342-3p	Metformin	0.041	○
1369	miR-342-3p	Fulvestrant	0.025	○
1370	miR-342-3p	vincristine	0.013	○
1371	miR-342-3p	Topotecan	0.007	○
1372	miR-342-3p	Letrozole	0.005	○
1373	miR-342-3p	Mitoxantrone	0.002	○
1374	miR-342-3p	Capecitabine	0.002	○
1375	miR-92b-3p	5-Fluorouracil	0.446	○
1376	miR-92b-3p	Sulindac Sulfide	0.297	○
1377	miR-92b-3p	Curcumin	0.233	○
1378	miR-92b-3p	Gemcitabine	0.127	○
1379	miR-92b-3p	Bicalutamide	0.122	○
1380	miR-92b-3p	Cisplatin	0.121	○
1381	miR-92b-3p	Docetaxel	0.079	○
1382	miR-92b-3p	Doxorubicin	0.063	○
1383	miR-92b-3p	Tamoxifen	0.024	○
1384	miR-92b-3p	Paclitaxel	0.024	○
1385	miR-92b-3p	Fulvestrant	0.014	○
1386	miR-92b-3p	Metformin	0.012	○
1387	miR-92b-3p	vincristine	0.007	○
1388	miR-92b-3p	Letrozole	0.002	○
1389	miR-92b-3p	Topotecan	0.002	○
1390	miR-92b-3p	Capecitabine	0.001	○
1391	miR-671-5p	5-Fluorouracil		●
1392	miR-671-5p	Sulindac Sulfide	0.202	○
1393	miR-671-5p	Gemcitabine	0.132	○
1394	miR-671-5p	Curcumin	0.076	○
1395	miR-671-5p	Doxorubicin	0.073	○
1396	miR-671-5p	Cisplatin	0.062	○
1397	miR-671-5p	Bicalutamide	0.041	○
1398	miR-671-5p	Docetaxel	0.028	○
1399	miR-671-5p	Paclitaxel	0.01	○
1400	miR-671-5p	Fulvestrant	0.009	○
1401	miR-671-5p	Tamoxifen	0.007	○
1402	miR-671-5p	Metformin	0.003	○
1403	miR-671-5p	Topotecan	0.003	○
1404	miR-671-5p	Letrozole	0.002	○
1405	miR-671-5p	Capecitabine	0.001	○
1406	miR-671-5p	vincristine	0.001	○
1407	miR-93-5p	5-Fluorouracil		●
1408	miR-93-5p	Sulindac Sulfide		●
1409	miR-93-5p	Curcumin		●
1410	miR-93-5p	Gemcitabine	0.222	○
1411	miR-93-5p	Cisplatin	0.198	○
1412	miR-93-5p	Doxorubicin	0.137	○
1413	miR-93-5p	Bicalutamide	0.107	○
1414	miR-93-5p	Docetaxel	0.099	○
1415	miR-93-5p	Paclitaxel	0.059	○
1416	miR-93-5p	Tamoxifen	0.033	○
1417	miR-93-5p	Metformin	0.032	○
1418	miR-93-5p	Topotecan	0.022	○
1419	miR-93-5p	Fulvestrant	0.021	○
1420	miR-93-5p	Capecitabine	0.009	○
1421	miR-93-5p	vincristine	0.005	○
1422	miR-93-5p	Letrozole	0.001	○
1423	miR-93-5p	Mitoxantrone	0.001	○
1424	miR-192-5p	Sulindac Sulfide		●
1425	miR-192-5p	Cisplatin		●
1426	miR-192-5p	5-Fluorouracil	0.421	○
1427	miR-192-5p	Docetaxel		●
1428	miR-192-5p	Gemcitabine	0.256	○
1429	miR-192-5p	Curcumin	0.246	○
1430	miR-192-5p	Metformin		●
1431	miR-192-5p	Doxorubicin	0.179	○
1432	miR-192-5p	Bicalutamide	0.169	○
1433	miR-192-5p	Paclitaxel	0.082	○
1434	miR-192-5p	Topotecan	0.059	○
1435	miR-192-5p	Tamoxifen	0.027	○
1436	miR-192-5p	Capecitabine	0.008	○
1437	miR-192-5p	Fulvestrant	0.006	○
1438	miR-192-5p	vincristine	0.002	○
1439	miR-192-5p	Letrozole	0.001	○
1440	miR-192-5p	Mitoxantrone	0.001	○
1441	miR-495-3p	Sulindac Sulfide	0.22	○
1442	miR-495-3p	5-Fluorouracil	0.151	○
1443	miR-495-3p	Curcumin	0.136	○
1444	miR-495-3p	Gemcitabine	0.121	○
1445	miR-495-3p	Bicalutamide	0.12	○
1446	miR-495-3p	Docetaxel	0.071	○
1447	miR-495-3p	Cisplatin	0.05	○
1448	miR-495-3p	Doxorubicin	0.048	○
1449	miR-495-3p	Metformin	0.031	○
1450	miR-495-3p	Paclitaxel	0.026	○
1451	miR-495-3p	Topotecan	0.019	○
1452	miR-495-3p	Capecitabine	0.009	○
1453	miR-495-3p	Fulvestrant	0.004	○
1454	miR-760	Sulindac Sulfide	0.693	○
1455	miR-760	5-Fluorouracil	0.392	○
1456	miR-760	Curcumin	0.263	○
1457	miR-760	Gemcitabine	0.208	○
1458	miR-760	Cisplatin	0.182	○
1459	miR-760	Bicalutamide	0.129	○
1460	miR-760	Doxorubicin	0.116	○
1461	miR-760	Docetaxel	0.085	○
1462	miR-760	Paclitaxel	0.074	○
1463	miR-760	Topotecan	0.04	○
1464	miR-760	Metformin	0.037	○
1465	miR-760	Tamoxifen	0.027	○
1466	miR-760	Capecitabine	0.011	○
1467	miR-760	Fulvestrant	0.01	○
1468	miR-760	Letrozole	0.003	○
1469	miR-516b-5p	5-Fluorouracil	0.332	○
1470	miR-516b-5p	Sulindac Sulfide	0.081	○
1471	miR-516b-5p	Gemcitabine	0.067	○
1472	miR-516b-5p	Curcumin	0.058	○
1473	miR-516b-5p	Cisplatin	0.052	○
1474	miR-516b-5p	Doxorubicin	0.049	○
1475	miR-516b-5p	Bicalutamide	0.043	○
1476	miR-516b-5p	Docetaxel	0.03	○
1477	miR-516b-5p	Paclitaxel	0.017	○
1478	miR-516b-5p	Metformin	0.012	○
1479	miR-516b-5p	Tamoxifen	0.007	○
1480	miR-516b-5p	Letrozole	0.002	○
1481	miR-516b-5p	vincristine	0.002	○
1482	miR-454-3p	5-Fluorouracil		●
1483	miR-454-3p	Cisplatin		●
1484	miR-454-3p	Topotecan	0.302	○
1485	miR-454-3p	Sulindac Sulfide	0.293	○
1486	miR-454-3p	Gemcitabine	0.128	○
1487	miR-454-3p	Curcumin	0.114	○
1488	miR-454-3p	Doxorubicin	0.074	○
1489	miR-454-3p	Bicalutamide	0.063	○
1490	miR-454-3p	Paclitaxel	0.036	○
1491	miR-454-3p	Docetaxel	0.028	○
1492	miR-454-3p	Mitoxantrone	0.021	○
1493	miR-454-3p	Metformin	0.011	○
1494	miR-454-3p	Tamoxifen	0.006	○
1495	miR-454-3p	Fulvestrant	0.002	○
1496	miR-454-3p	Capecitabine	0.002	○
1497	miR-454-3p	vincristine	0.002	○
1498	miR-454-3p	Letrozole	0.001	○
1499	miR-520e	Cisplatin		●
1500	miR-520e	5-Fluorouracil	0.259	○
1501	miR-520e	Sulindac Sulfide	0.232	○
1502	miR-520e	Curcumin	0.098	○
1503	miR-520e	Gemcitabine	0.053	○
1504	miR-520e	Bicalutamide	0.048	○
1505	miR-520e	Doxorubicin	0.042	○
1506	miR-520e	Paclitaxel	0.023	○
1507	miR-520e	Docetaxel	0.023	○
1508	miR-520e	Fulvestrant	0.013	○
1509	miR-520e	Metformin	0.011	○
1510	miR-520e	Topotecan	0.01	○
1511	miR-520e	Tamoxifen	0.009	○
1512	miR-520e	vincristine	0.002	○
1513	miR-135a-5p	Sulindac Sulfide		●
1514	miR-135a-5p	5-Fluorouracil	0.384	○
1515	miR-135a-5p	Curcumin	0.204	○
1516	miR-135a-5p	Bicalutamide	0.17	○
1517	miR-135a-5p	Gemcitabine	0.163	○
1518	miR-135a-5p	Cisplatin	0.142	○
1519	miR-135a-5p	Doxorubicin	0.104	○
1520	miR-135a-5p	Docetaxel	0.074	○
1521	miR-135a-5p	Paclitaxel	0.045	○
1522	miR-135a-5p	Capecitabine	0.027	○
1523	miR-135a-5p	Metformin	0.024	○
1524	miR-135a-5p	Topotecan	0.024	○
1525	miR-135a-5p	Tamoxifen	0.02	○
1526	miR-135a-5p	Fulvestrant	0.012	○
1527	miR-135a-5p	Mitoxantrone	0.003	○
1528	miR-135a-5p	vincristine	0.001	○
1529	miR-584-5p	Sulindac Sulfide	0.348	○
1530	miR-584-5p	5-Fluorouracil	0.187	○
1531	miR-584-5p	Curcumin	0.156	○
1532	miR-584-5p	Gemcitabine	0.09	○
1533	miR-584-5p	Bicalutamide	0.065	○
1534	miR-584-5p	Doxorubicin	0.059	○
1535	miR-584-5p	Capecitabine	0.052	○
1536	miR-584-5p	Metformin	0.018	○
1537	miR-584-5p	Tamoxifen	0.018	○
1538	miR-584-5p	Topotecan	0.017	○
1539	miR-584-5p	Paclitaxel	0.014	○
1540	miR-584-5p	Fulvestrant	0.007	○
1541	miR-584-5p	Cisplatin	0.007	○
1542	miR-204-5p	Sulindac Sulfide		●
1543	miR-204-5p	Cisplatin		●
1544	miR-204-5p	Curcumin		●
1545	miR-204-5p	Bicalutamide		●
1546	miR-204-5p	Gemcitabine		●
1547	miR-204-5p	5-Fluorouracil	0.404	○
1548	miR-204-5p	Doxorubicin	0.133	○
1549	miR-204-5p	Docetaxel	0.069	○
1550	miR-204-5p	Paclitaxel	0.06	○
1551	miR-204-5p	Metformin	0.037	○
1552	miR-204-5p	Tamoxifen	0.028	○
1553	miR-204-5p	Topotecan	0.018	○
1554	miR-204-5p	Capecitabine	0.007	○
1555	miR-204-5p	Fulvestrant	0.005	○
1556	miR-204-5p	vincristine	0.005	○
1557	miR-204-5p	Mitoxantrone	0.004	○
1558	miR-204-5p	Letrozole	0.002	○
1559	miR-200b-3p	5-Fluorouracil		●
1560	miR-200b-3p	Bicalutamide		●
1561	miR-200b-3p	Gemcitabine		●
1562	miR-200b-3p	Doxorubicin		●
1563	miR-200b-3p	Sulindac Sulfide	0.43	○
1564	miR-200b-3p	Docetaxel		●
1565	miR-200b-3p	Curcumin	0.28	○
1566	miR-200b-3p	Metformin		●
1567	miR-200b-3p	Cisplatin	0.163	○
1568	miR-200b-3p	Paclitaxel	0.068	○
1569	miR-200b-3p	Topotecan	0.042	○
1570	miR-200b-3p	Tamoxifen	0.039	○
1571	miR-200b-3p	Fulvestrant	0.015	○
1572	miR-200b-3p	Mitoxantrone	0.008	○
1573	miR-200b-3p	Letrozole	0.005	○
1574	miR-200b-3p	Capecitabine	0.004	○
1575	miR-200b-3p	vincristine	0.002	○
1576	miR-9-3p	5-Fluorouracil		●
1577	miR-9-3p	Bicalutamide		●
1578	miR-9-3p	Sulindac Sulfide	0.217	○
1579	miR-9-3p	Cisplatin	0.116	○
1580	miR-9-3p	Curcumin	0.102	○
1581	miR-9-3p	Gemcitabine	0.102	○
1582	miR-9-3p	Doxorubicin	0.053	○
1583	miR-9-3p	Docetaxel	0.05	○
1584	miR-9-3p	Paclitaxel	0.017	○
1585	miR-9-3p	Metformin	0.014	○
1586	miR-9-3p	Tamoxifen	0.007	○
1587	miR-9-3p	Capecitabine	0.005	○
1588	miR-9-3p	Topotecan	0.002	○
1589	miR-9-3p	Fulvestrant	0.001	○
1590	miR-9-3p	Letrozole	0	○
1591	miR-551b-3p	Bicalutamide		●
1592	miR-551b-3p	5-Fluorouracil	0.152	○
1593	miR-551b-3p	Sulindac Sulfide	0.119	○
1594	miR-551b-3p	Cisplatin	0.106	○
1595	miR-551b-3p	Gemcitabine	0.086	○
1596	miR-551b-3p	Doxorubicin	0.049	○
1597	miR-551b-3p	Curcumin	0.047	○
1598	miR-551b-3p	Docetaxel	0.04	○
1599	miR-551b-3p	Tamoxifen	0.012	○
1600	miR-551b-3p	Paclitaxel	0.012	○
1601	miR-551b-3p	Metformin	0.009	○
1602	miR-551b-3p	Capecitabine	0.005	○
1603	miR-143-5p	Bicalutamide		●
1604	miR-143-5p	5-Fluorouracil	0.152	○
1605	miR-143-5p	Sulindac Sulfide	0.119	○
1606	miR-143-5p	Cisplatin	0.106	○
1607	miR-143-5p	Gemcitabine	0.086	○
1608	miR-143-5p	Doxorubicin	0.049	○
1609	miR-143-5p	Curcumin	0.047	○
1610	miR-143-5p	Docetaxel	0.04	○
1611	miR-143-5p	Tamoxifen	0.012	○
1612	miR-143-5p	Paclitaxel	0.012	○
1613	miR-143-5p	Metformin	0.009	○
1614	miR-143-5p	Capecitabine	0.005	○
1615	miR-188-5p	Sulindac Sulfide	0.137	○
1616	miR-188-5p	5-Fluorouracil	0.133	○
1617	miR-188-5p	Gemcitabine	0.088	○
1618	miR-188-5p	Curcumin	0.06	○
1619	miR-188-5p	Cisplatin	0.045	○
1620	miR-188-5p	Doxorubicin	0.029	○
1621	miR-188-5p	Bicalutamide	0.025	○
1622	miR-188-5p	Docetaxel	0.011	○
1623	miR-188-5p	Letrozole	0.01	○
1624	miR-188-5p	Paclitaxel	0.009	○
1625	miR-188-5p	Metformin	0.007	○
1626	miR-188-5p	Tamoxifen	0.005	○
1627	miR-188-5p	Capecitabine	0.004	○
1628	miR-188-5p	Mitoxantrone	0.003	○
1629	miR-188-5p	Topotecan	0.003	○
1630	miR-188-5p	Fulvestrant	0.002	○
1631	miR-188-5p	vincristine	0.001	○
1632	miR-130b-3p	Sulindac Sulfide		●
1633	miR-130b-3p	5-Fluorouracil	0.384	○
1634	miR-130b-3p	Curcumin	0.192	○
1635	miR-130b-3p	Bicalutamide	0.188	○
1636	miR-130b-3p	Gemcitabine	0.173	○
1637	miR-130b-3p	Cisplatin	0.144	○
1638	miR-130b-3p	Doxorubicin	0.101	○
1639	miR-130b-3p	Docetaxel	0.074	○
1640	miR-130b-3p	Paclitaxel	0.04	○
1641	miR-130b-3p	Metformin	0.033	○
1642	miR-130b-3p	Topotecan	0.019	○
1643	miR-130b-3p	Tamoxifen	0.014	○
1644	miR-130b-3p	Capecitabine	0.01	○
1645	miR-130b-3p	Fulvestrant	0.007	○
1646	miR-130b-3p	Mitoxantrone	0.004	○
1647	miR-130b-3p	vincristine	0.002	○
1648	miR-130b-3p	Letrozole	0.002	○
1649	miR-590-5p	Sulindac Sulfide	0.233	○
1650	miR-590-5p	5-Fluorouracil	0.17	○
1651	miR-590-5p	Cisplatin	0.084	○
1652	miR-590-5p	Curcumin	0.082	○
1653	miR-590-5p	Gemcitabine	0.079	○
1654	miR-590-5p	Doxorubicin	0.058	○
1655	miR-590-5p	Bicalutamide	0.05	○
1656	miR-590-5p	Docetaxel	0.03	○
1657	miR-590-5p	Metformin	0.024	○
1658	miR-590-5p	Paclitaxel	0.019	○
1659	miR-590-5p	Topotecan	0.019	○
1660	miR-590-5p	Tamoxifen	0.009	○
1661	miR-590-5p	Capecitabine	0.007	○
1662	miR-590-5p	Fulvestrant	0.005	○
1663	miR-590-5p	vincristine	0.003	○
1664	miR-590-5p	Mitoxantrone	0.003	○
1665	miR-590-5p	Letrozole	0.002	○
1666	miR-767-3p	Sulindac Sulfide	0.102	○
1667	miR-767-3p	5-Fluorouracil	0.086	○
1668	miR-767-3p	Gemcitabine	0.035	○
1669	miR-767-3p	Cisplatin	0.032	○
1670	miR-767-3p	Curcumin	0.027	○
1671	miR-767-3p	Doxorubicin	0.022	○
1672	miR-767-3p	Bicalutamide	0.018	○
1673	miR-767-3p	Docetaxel	0.012	○
1674	miR-767-3p	Paclitaxel	0.011	○
1675	miR-767-3p	Metformin	0.008	○
1676	miR-767-3p	Tamoxifen	0.005	○
1677	miR-767-3p	Capecitabine	0.004	○
1678	miR-767-3p	Mitoxantrone	0.003	○
1679	miR-767-3p	Topotecan	0.003	○
1680	miR-767-3p	Fulvestrant	0.003	○
1681	miR-767-3p	vincristine	0.002	○
1682	miR-21-3p	Sulindac Sulfide	0.102	○
1683	miR-21-3p	5-Fluorouracil	0.086	○
1684	miR-21-3p	Gemcitabine	0.035	○
1685	miR-21-3p	Cisplatin	0.032	○
1686	miR-21-3p	Curcumin	0.027	○
1687	miR-21-3p	Doxorubicin	0.022	○
1688	miR-21-3p	Bicalutamide	0.018	○
1689	miR-21-3p	Docetaxel	0.012	○
1690	miR-21-3p	Paclitaxel	0.011	○
1691	miR-21-3p	Metformin	0.008	○
1692	miR-21-3p	Tamoxifen	0.005	○
1693	miR-21-3p	Capecitabine	0.004	○
1694	miR-21-3p	Mitoxantrone	0.003	○
1695	miR-21-3p	Topotecan	0.003	○
1696	miR-21-3p	Fulvestrant	0.003	○
1697	miR-21-3p	vincristine	0.002	○
1698	miR-939-5p	Sulindac Sulfide	0.102	○
1699	miR-939-5p	5-Fluorouracil	0.086	○
1700	miR-939-5p	Gemcitabine	0.035	○
1701	miR-939-5p	Cisplatin	0.032	○
1702	miR-939-5p	Curcumin	0.027	○
1703	miR-939-5p	Doxorubicin	0.022	○
1704	miR-939-5p	Bicalutamide	0.018	○
1705	miR-939-5p	Docetaxel	0.012	○
1706	miR-939-5p	Paclitaxel	0.011	○
1707	miR-939-5p	Metformin	0.008	○
1708	miR-939-5p	Tamoxifen	0.005	○
1709	miR-939-5p	Capecitabine	0.004	○
1710	miR-939-5p	Mitoxantrone	0.003	○
1711	miR-939-5p	Topotecan	0.003	○
1712	miR-939-5p	Fulvestrant	0.003	○
1713	miR-939-5p	vincristine	0.002	○
1714	miR-3127-5p	Sulindac Sulfide	0.102	○
1715	miR-3127-5p	5-Fluorouracil	0.086	○
1716	miR-3127-5p	Gemcitabine	0.035	○
1717	miR-3127-5p	Cisplatin	0.032	○
1718	miR-3127-5p	Curcumin	0.027	○
1719	miR-3127-5p	Doxorubicin	0.022	○
1720	miR-3127-5p	Bicalutamide	0.018	○
1721	miR-3127-5p	Docetaxel	0.012	○
1722	miR-3127-5p	Paclitaxel	0.011	○
1723	miR-3127-5p	Metformin	0.008	○
1724	miR-3127-5p	Tamoxifen	0.005	○
1725	miR-3127-5p	Capecitabine	0.004	○
1726	miR-3127-5p	Mitoxantrone	0.003	○
1727	miR-3127-5p	Topotecan	0.003	○
1728	miR-3127-5p	Fulvestrant	0.003	○
1729	miR-3127-5p	vincristine	0.002	○
1730	miR-3648	Sulindac Sulfide	0.102	○
1731	miR-3648	5-Fluorouracil	0.086	○
1732	miR-3648	Gemcitabine	0.035	○
1733	miR-3648	Cisplatin	0.032	○
1734	miR-3648	Curcumin	0.027	○
1735	miR-3648	Doxorubicin	0.022	○
1736	miR-3648	Bicalutamide	0.018	○
1737	miR-3648	Docetaxel	0.012	○
1738	miR-3648	Paclitaxel	0.011	○
1739	miR-3648	Metformin	0.008	○
1740	miR-3648	Tamoxifen	0.005	○
1741	miR-3648	Capecitabine	0.004	○
1742	miR-3648	Mitoxantrone	0.003	○
1743	miR-3648	Topotecan	0.003	○
1744	miR-3648	Fulvestrant	0.003	○
1745	miR-3648	vincristine	0.002	○
1746	miR-3651	Sulindac Sulfide	0.102	○
1747	miR-3651	5-Fluorouracil	0.086	○
1748	miR-3651	Gemcitabine	0.035	○
1749	miR-3651	Cisplatin	0.032	○
1750	miR-3651	Curcumin	0.027	○
1751	miR-3651	Doxorubicin	0.022	○
1752	miR-3651	Bicalutamide	0.018	○
1753	miR-3651	Docetaxel	0.012	○
1754	miR-3651	Paclitaxel	0.011	○
1755	miR-3651	Metformin	0.008	○
1756	miR-3651	Tamoxifen	0.005	○
1757	miR-3651	Capecitabine	0.004	○
1758	miR-3651	Mitoxantrone	0.003	○
1759	miR-3651	Topotecan	0.003	○
1760	miR-3651	Fulvestrant	0.003	○
1761	miR-3651	vincristine	0.002	○
1762	miR-187-3p	Sulindac Sulfide		●
1763	miR-187-3p	Gemcitabine		●
1764	miR-187-3p	5-Fluorouracil	0.148	○
1765	miR-187-3p	Curcumin	0.121	○
1766	miR-187-3p	Cisplatin	0.084	○
1767	miR-187-3p	Doxorubicin	0.064	○
1768	miR-187-3p	Bicalutamide	0.057	○
1769	miR-187-3p	Metformin	0.03	○
1770	miR-187-3p	Docetaxel	0.03	○
1771	miR-187-3p	Paclitaxel	0.024	○
1772	miR-187-3p	Tamoxifen	0.019	○
1773	miR-187-3p	Topotecan	0.011	○
1774	miR-187-3p	Mitoxantrone	0.006	○
1775	miR-187-3p	Letrozole	0.003	○
1776	miR-187-3p	Fulvestrant	0.003	○
1777	miR-187-3p	vincristine	0.002	○
1778	miR-187-3p	Capecitabine	0.001	○
1779	miR-211-5p	Sulindac Sulfide		●
1780	miR-211-5p	Gemcitabine		●
1781	miR-211-5p	5-Fluorouracil	0.256	○
1782	miR-211-5p	Curcumin	0.143	○
1783	miR-211-5p	Doxorubicin	0.142	○
1784	miR-211-5p	Cisplatin	0.089	○
1785	miR-211-5p	Bicalutamide	0.071	○
1786	miR-211-5p	Metformin	0.038	○
1787	miR-211-5p	Docetaxel	0.034	○
1788	miR-211-5p	Paclitaxel	0.029	○
1789	miR-211-5p	Tamoxifen	0.018	○
1790	miR-211-5p	Topotecan	0.015	○
1791	miR-211-5p	Fulvestrant	0.013	○
1792	miR-211-5p	Letrozole	0.005	○
1793	miR-211-5p	Mitoxantrone	0.004	○
1794	miR-211-5p	vincristine	0.002	○
1795	miR-211-5p	Capecitabine	0.001	○
1796	miR-337-3p	Gemcitabine		●
1797	miR-337-3p	Sulindac Sulfide	0.385	○
1798	miR-337-3p	5-Fluorouracil	0.269	○
1799	miR-337-3p	Curcumin	0.219	○
1800	miR-337-3p	Doxorubicin	0.131	○
1801	miR-337-3p	Bicalutamide	0.09	○
1802	miR-337-3p	Cisplatin	0.079	○
1803	miR-337-3p	Docetaxel	0.059	○
1804	miR-337-3p	Paclitaxel	0.042	○
1805	miR-337-3p	Metformin	0.033	○
1806	miR-337-3p	Tamoxifen	0.019	○
1807	miR-337-3p	Topotecan	0.013	○
1808	miR-337-3p	Letrozole	0.005	○
1809	miR-337-3p	Mitoxantrone	0.003	○
1810	miR-337-3p	Fulvestrant	0.002	○
1811	miR-337-3p	vincristine	0.002	○
1812	miR-519c-3p	Doxorubicin	0.295	○
1813	miR-519c-3p	Mitoxantrone	0.176	○
1814	miR-519c-3p	Sulindac Sulfide	0.118	○
1815	miR-519c-3p	Gemcitabine	0.088	○
1816	miR-519c-3p	Paclitaxel	0.068	○
1817	miR-519c-3p	Cisplatin	0.031	○
1818	miR-519c-3p	5-Fluorouracil	0.031	○
1819	miR-142-3p	Sulindac Sulfide		●
1820	miR-142-3p	5-Fluorouracil	0.245	○
1821	miR-142-3p	Curcumin	0.163	○
1822	miR-142-3p	Gemcitabine	0.143	○
1823	miR-142-3p	Cisplatin	0.092	○
1824	miR-142-3p	Doxorubicin	0.081	○
1825	miR-142-3p	Docetaxel	0.078	○
1826	miR-142-3p	Paclitaxel	0.063	○
1827	miR-142-3p	Bicalutamide	0.059	○
1828	miR-142-3p	Tamoxifen	0.042	○
1829	miR-142-3p	Metformin	0.022	○
1830	miR-142-3p	Fulvestrant	0.008	○
1831	miR-142-3p	Topotecan	0.004	○
1832	miR-142-3p	vincristine	0.004	○
1833	miR-142-3p	Mitoxantrone	0.002	○
1834	miR-142-3p	Capecitabine	0.001	○
1835	miR-149-3p	5-Fluorouracil		●
1836	miR-149-3p	Curcumin	0.058	○
1837	miR-149-3p	Sulindac Sulfide	0.056	○
1838	miR-149-3p	Cisplatin	0.049	○
1839	miR-149-3p	Bicalutamide	0.034	○
1840	miR-149-3p	Docetaxel	0.03	○
1841	miR-149-3p	Paclitaxel	0.028	○
1842	miR-149-3p	Doxorubicin	0.025	○
1843	miR-149-3p	Gemcitabine	0.017	○
1844	miR-149-3p	Tamoxifen	0.009	○
1845	miR-149-3p	vincristine	0.007	○
1846	miR-149-3p	Topotecan	0.003	○
1847	miR-149-3p	Metformin	0.001	○
1848	miR-149-3p	Capecitabine	0.001	○
1849	miR-149-3p	Fulvestrant	0.001	○
1850	miR-149-3p	Letrozole	0.001	○
1851	miR-206	5-Fluorouracil		●
1852	miR-206	Sulindac Sulfide	0.091	○
1853	miR-206	Cisplatin	0.085	○
1854	miR-206	Curcumin	0.056	○
1855	miR-206	Gemcitabine	0.055	○
1856	miR-206	Doxorubicin	0.038	○
1857	miR-206	Bicalutamide	0.038	○
1858	miR-206	Docetaxel	0.017	○
1859	miR-206	Paclitaxel	0.009	○
1860	miR-206	Metformin	0.007	○
1861	miR-206	Tamoxifen	0.006	○
1862	miR-206	Topotecan	0.002	○
1863	miR-206	Letrozole	0.002	○
1864	miR-206	vincristine	0.001	○
1865	miR-206	Capecitabine	0.001	○
1866	miR-206	Fulvestrant	0	○
1867	miR-383-5p	5-Fluorouracil		●
1868	miR-383-5p	Sulindac Sulfide	0.078	○
1869	miR-383-5p	Cisplatin	0.075	○
1870	miR-383-5p	Bicalutamide	0.045	○
1871	miR-383-5p	Gemcitabine	0.042	○
1872	miR-383-5p	Curcumin	0.04	○
1873	miR-383-5p	Doxorubicin	0.018	○
1874	miR-383-5p	Docetaxel	0.013	○
1875	miR-383-5p	Metformin	0.009	○
1876	miR-383-5p	Paclitaxel	0.005	○
1877	miR-383-5p	Topotecan	0.003	○
1878	miR-383-5p	Tamoxifen	0.002	○
1879	miR-383-5p	Capecitabine	0.001	○
1880	miR-383-5p	Fulvestrant	0.001	○
1881	miR-383-5p	Letrozole	0.001	○
1882	miR-337-5p	5-Fluorouracil	0.144	○
1883	miR-337-5p	Sulindac Sulfide	0.086	○
1884	miR-337-5p	Cisplatin	0.075	○
1885	miR-337-5p	Bicalutamide	0.064	○
1886	miR-337-5p	Gemcitabine	0.057	○
1887	miR-337-5p	Curcumin	0.042	○
1888	miR-337-5p	Doxorubicin	0.018	○
1889	miR-337-5p	Docetaxel	0.014	○
1890	miR-337-5p	Metformin	0.013	○
1891	miR-337-5p	Paclitaxel	0.008	○
1892	miR-516a-5p	5-Fluorouracil	0.144	○
1893	miR-516a-5p	Sulindac Sulfide	0.086	○
1894	miR-516a-5p	Cisplatin	0.075	○
1895	miR-516a-5p	Bicalutamide	0.064	○
1896	miR-516a-5p	Gemcitabine	0.057	○
1897	miR-516a-5p	Curcumin	0.042	○
1898	miR-516a-5p	Doxorubicin	0.018	○
1899	miR-516a-5p	Docetaxel	0.014	○
1900	miR-516a-5p	Metformin	0.013	○
1901	miR-516a-5p	Paclitaxel	0.008	○
1902	miR-877-3p	Cisplatin		●
1903	miR-877-3p	5-Fluorouracil	0.291	○
1904	miR-877-3p	Sulindac Sulfide	0.191	○
1905	miR-877-3p	Bicalutamide	0.088	○
1906	miR-877-3p	Gemcitabine	0.063	○
1907	miR-877-3p	Curcumin	0.063	○
1908	miR-877-3p	Doxorubicin	0.042	○
1909	miR-877-3p	Docetaxel	0.023	○
1910	miR-877-3p	Paclitaxel	0.023	○
1911	miR-877-3p	Metformin	0.016	○
1912	miR-877-3p	Topotecan	0.01	○
1913	miR-877-3p	vincristine	0.002	○
1914	miR-877-3p	Tamoxifen	0.002	○
1915	miR-877-3p	Fulvestrant	0.001	○
1916	miR-135b-5p	5-Fluorouracil		●
1917	miR-135b-5p	Curcumin		●
1918	miR-135b-5p	Doxorubicin		●
1919	miR-135b-5p	Sulindac Sulfide	0.224	○
1920	miR-135b-5p	Cisplatin	0.12	○
1921	miR-135b-5p	Gemcitabine	0.083	○
1922	miR-135b-5p	Docetaxel	0.061	○
1923	miR-135b-5p	Paclitaxel	0.048	○
1924	miR-135b-5p	Bicalutamide	0.04	○
1925	miR-135b-5p	Topotecan	0.036	○
1926	miR-135b-5p	Tamoxifen	0.028	○
1927	miR-135b-5p	Metformin	0.013	○
1928	miR-135b-5p	Fulvestrant	0.012	○
1929	miR-135b-5p	Mitoxantrone	0.01	○
1930	miR-135b-5p	Capecitabine	0.006	○
1931	miR-135b-5p	Letrozole	0.003	○
1932	miR-135b-5p	vincristine	0.003	○
1933	miR-331-3p	Cisplatin		●
1934	miR-331-3p	5-Fluorouracil	0.412	○
1935	miR-331-3p	Sulindac Sulfide	0.386	○
1936	miR-331-3p	Curcumin	0.138	○
1937	miR-331-3p	Gemcitabine	0.109	○
1938	miR-331-3p	Doxorubicin	0.101	○
1939	miR-331-3p	Bicalutamide	0.075	○
1940	miR-331-3p	Docetaxel	0.064	○
1941	miR-331-3p	Paclitaxel	0.048	○
1942	miR-331-3p	Topotecan	0.038	○
1943	miR-331-3p	Metformin	0.027	○
1944	miR-331-3p	Tamoxifen	0.02	○
1945	miR-331-3p	Fulvestrant	0.013	○
1946	miR-331-3p	Letrozole	0.007	○
1947	miR-331-3p	Capecitabine	0.006	○
1948	miR-331-3p	vincristine	0.003	○
1949	miR-615-3p	Sulindac Sulfide	0.126	○
1950	miR-615-3p	Cisplatin	0.077	○
1951	miR-615-3p	5-Fluorouracil	0.065	○
1952	miR-615-3p	Curcumin	0.034	○
1953	miR-615-3p	Doxorubicin	0.033	○
1954	miR-615-3p	Docetaxel	0.031	○
1955	miR-615-3p	Topotecan	0.021	○
1956	miR-615-3p	Paclitaxel	0.018	○
1957	miR-615-3p	Gemcitabine	0.017	○
1958	miR-615-3p	Tamoxifen	0.007	○
1959	miR-615-3p	Fulvestrant	0.007	○
1960	miR-615-3p	Capecitabine	0.005	○
1961	miR-615-3p	Bicalutamide	0.005	○
1962	miR-1224-3p	5-Fluorouracil	0.275	○
1963	miR-1224-3p	Sulindac Sulfide	0.146	○
1964	miR-1224-3p	Cisplatin	0.054	○
1965	miR-1224-3p	Gemcitabine	0.036	○
1966	miR-1224-3p	Curcumin	0.036	○
1967	miR-1224-3p	Bicalutamide	0.025	○
1968	miR-449b-3p	Cisplatin		●
1969	miR-449b-3p	5-Fluorouracil	0.315	○
1970	miR-449b-3p	Sulindac Sulfide	0.155	○
1971	miR-449b-3p	Curcumin	0.04	○
1972	miR-449b-3p	Bicalutamide	0.033	○
1973	miR-449b-3p	Gemcitabine	0.031	○
1974	miR-449b-3p	Doxorubicin	0.024	○
1975	miR-449b-3p	Paclitaxel	0.015	○
1976	miR-449b-3p	Docetaxel	0.01	○
1977	miR-449b-3p	Topotecan	0.009	○
1978	miR-449b-3p	Metformin	0.005	○
1979	miR-449b-3p	Tamoxifen	0.002	○
1980	miR-449b-3p	vincristine	0.002	○
1981	miR-449b-3p	Fulvestrant	0.001	○
1982	miR-219a-5p	5-Fluorouracil	0.18	○
1983	miR-219a-5p	Sulindac Sulfide	0.132	○
1984	miR-219a-5p	Curcumin	0.112	○
1985	miR-219a-5p	Doxorubicin	0.091	○
1986	miR-219a-5p	Bicalutamide	0.075	○
1987	miR-219a-5p	Gemcitabine	0.046	○
1988	miR-219a-5p	Docetaxel	0.025	○
1989	miR-219a-5p	Paclitaxel	0.02	○
1990	miR-219a-5p	Tamoxifen	0.017	○
1991	miR-219a-5p	Cisplatin	0.015	○
1992	miR-219a-5p	Topotecan	0.008	○
1993	miR-219a-5p	Fulvestrant	0.003	○
1994	miR-497-5p	5-Fluorouracil	0.296	○
1995	miR-497-5p	Sulindac Sulfide	0.228	○
1996	miR-497-5p	Curcumin	0.179	○
1997	miR-497-5p	Doxorubicin	0.127	○
1998	miR-497-5p	Gemcitabine	0.109	○
1999	miR-497-5p	Cisplatin	0.09	○
[truncated: 752 more rows]
