# Supplementary material for: Network-based identification of microRNAs as potential pharmacogenomic biomarkers for anticancer drugs
Source: Oncotarget. 2016 Jun 14;7(29):45584–96. doi: 10.18632/oncotarget.10052 (PMC5216744; doi:10.18632/oncotarget.10052)
Supplement: Supplementary file 3 [file oncotarget-07-45584-s003.xlsx]

## Sheet: Sheet1
ID	Namea	miRNAb	HubTarget Genec
1	Curcumin	let-7a-5plet-7g-3p miR-1-3p miR-15a-5p miR-16-5pmiR-22-3p miR-23a-3p miR-23b-3p miR-24-3p miR-30c-5p miR-30c-1-3p miR-103a-3p miR-137 miR-155-5pmiR-181b-5p miR-181d-5p miR-197-3p miR-203a-3p miR-146a-5p miR-190a-5p miR-200c-3p miR-323a-5p miR-335-5p miR-450a-5p miR-451a miR-503-5p miR-532-5pmiR-7-5p miR-15b-5pmiR-19a-3pmiR-20a-5pmiR-21-5p miR-25-3p miR-25-5p miR-26a-5p miR-34a-5p miR-34b-5p miR-3…	BCL2, PTEN, VEGFA, CDK6, MYC, CCND1, ESR1, E2F3, BCL2L11, CCNE2
2	EGCG	let-7a-5pmiR-16-5pmiR-18b-5p miR-20a-5p miR-25-3p miR-93-5p miR-210-3p miR-221-3p miR-320amiR-10a-5p miR-18a-5p miR-19a-3p miR-26b-5p miR-29b-3p miR-30b-3p miR-98-5p miR-129-5p miR-181d-5p miR-520e miR-608 miR-21-5p (0.673) miR-124-3p (0.397) miR-181b-5p (0.383) miR-17-5p (0.352) miR-27b-3p (0.335) miR-29a-3p (0.330) miR-146a-5p (0.330) miR-638 (0.323) miR-125b-5p (0.322) miR-27a-3p (0.308) miR-2…	PTEN, BCL2, ESR1, CDK6, VEGFA, BCL2L11, CCND1, E2F1, DICER1, MCL1
3	ATRA	let-7c-5p let-7d-5p miR-15a-5p miR-15b-5pmiR-16-5pmiR-21-5pmiR-22-3p miR-107 miR-145-5p miR-223-3p miR-342-3p miR-363-5p miR-494-3p miR-663amiR-181a-5p miR-181b-5p miR-612 miR-146a-5p (0.305) let-7a-5p (0.272) miR-20a-5p (0.256) miR-638 (0.254) miR-29a-3p (0.235) miR-26a-5p (0.234) miR-17-5p (0.227) miR-27b-3p (0.217) miR-155-5p (0.216) miR-320a (0.204) miR-125b-5p (0.203) let-7b-5p (0.202) let-7…	BCL2, PTEN, CDK6, MYC, CCND2, E2F3, HMGA2, VEGFA, BCL2L11, CCND1
4	Isoflavone	miR-29a-3p miR-1256miR-92a-3pmiR-21-5p (0.152) miR-93-5p (0.058) miR-181a-5p (0.052) miR-20a-5p (0.052) miR-221-3p (0.049) miR-106b-5p (0.048) miR-92b-3p (0.046) miR-34a-5p (0.046) miR-134-5p (0.044) miR-7-5p (0.042)	PTEN, BCL2, BMPR2, ICAM1, TNFAIP3, TP63, KAT2B, COL4A1, PIK3R1, CDK6
5	Resveratrol	miR-663amiR-146a-5pmiR-155-5pmiR-21-5p (0.367) miR-16-5p (0.293) miR-29a-3p (0.229) miR-125b-5p (0.223) miR-638 (0.221) let-7a-5p (0.215) miR-1915-3p (0.215) miR-15b-5p (0.196) miR-181b-5p (0.192) miR-34a-5p (0.182)	FADD, IL8, SMAD4, EGFR, E2F2, BCL2, MSH2, SMARCA4, PDCD4, APAF1
6	Genistein	miR-27a-3p miR-151a-3pmiR-27b-3p (0.258) miR-148a-3p (0.145) miR-328-3p (0.144) miR-323a-3p (0.137) miR-451a (0.135) let-7a-5p (0.126) miR-16-5p (0.124) miR-191-5p (0.111) let-7d-5p (0.109) miR-19a-3p (0.102)	SETD7, MBTD1, PAX3, MMP13, RPS6KA5, EGFR,CCNE1, BMI1, TP53, ESR1
7	DIM	miR-21-5pmiR-92a-3pmiR-29a-3p (0.159) miR-20a-5p (0.149) miR-1256 (0.114) miR-181b-5p (0.097) miR-16-5p (0.093) miR-17-5p (0.092) miR-34a-5p (0.092) miR-146a-5p (0.087) miR-93-5p (0.087) let-7a-5p (0.086)	BMPR2, TP63, BCL2, CCND1, E2F1, VEGFA, PTEN, TGFBR2, ICAM1, CDC25A
8	Curcumin (let-7a-5p miR-15a-5p miR-16-5p miR-103a-3p miR-181b-5p miR-1-3p miR-200c-3p miR-451a miR-181d-5p miR-20a-5p miR-21-5p miR-148a-3p miR-7-5p miR-34a-5p miR-204-5p miR-15b-5p miR-195-5p miR-34b-5p miR-34c-5p miR-125b-5p miR-29a-3p miR-181a-5p miR-29b-3p miR-17-5p miR-200b-3p)
	EGCG (let-7a-5p miR-16-5p miR-20a-5p miR-29b-3p miR-181d-5p miR-21-5p miR-181b-5p miR-17-5p miR-29a-3p miR-125b-5p miR-34a-5p miR-15b-5p miR-181a-5p)
	ATRA (miR-15a-5p miR-16-5p miR-21-5p miR-15b-5pmiR-181a-5p miR-181b-5p let-7a-5p miR-20a-5p miR-29a-3p miR-17-5p miR-125b-5p miR-29b-3p miR-200c-3p miR-34a-5p)
	Isoflavone (miR-29a-3p miR-21-5p miR-181a-5p miR-20a-5p miR-34a-5p miR-7-5p)
	Resveratrol (miR-21-5p miR-16-5p miR-29a-3p miR-125b-5p let-7a-5p miR-15b-5p miR-181b-5p miR-34a-5p)
	Genistein(miR-148a-3p miR-451a let-7a-5p miR-16-5p)
	DIM (miR-21-5p miR-29a-3p miR-20a-5p miR-181b-5p miR-16-5p miR-17-5p miR-34a-5p let-7a-5p)	BCL2
9	Curcumin (miR-22-3p miR-23a-3p miR-103a-3p miR-181b-5p miR-23b-3pmiR-19a-3p miR-20a-5p miR-21-5p miR-26a-5p miR-93-5p miR-216a-5p miR-217 miR-29a-3p miR-221-3p miR-29b-3p miR-17-5p miR-222-3p)
	EGCG (miR-20a-5p miR-93-5p miR-221-3pmiR-18a-5p miR-19a-3p miR-29b-3p miR-21-5p miR-181b-5p miR-17-5p miR-29a-3p miR-222-3p miR-26a-5p miR-22-3p miR-23b-3p)
	ATRA (miR-21-5p miR-22-3p miR-107 miR-494-3pmiR-181b-5p miR-20a-5p miR-29a-3p miR-26a-5p miR-17-5p miR-221-3p miR-29b-3p)
	Isoflavone (miR-29a-3p miR-21-5p miR-93-5p miR-20a-5p miR-221-3p miR-106b-5p)
	Resveratrol (miR-21-5p miR-29a-3p miR-181b-5p)
	Genistein (miR-19a-3p)
	DIM (miR-21-5p miR-29a-3p miR-20a-5p miR-181b-5p miR-17-5p miR-93-5p)	PTEN
aEGCG: Epigallocatechin Gallate, ATRA: all-trans-retinoic acid, DIM: 3,3′-diindolylmethane. bKnown miRNAs reported by literature were colored in green (up-regulated versus untreatment) and red (down-regulated versus untreatment), while predicted lists were colored in gray with their predicted scores in brackets. Considering the various research statuses for different small molecules, top 20 new m…
